# Supplementary material for: Obesity induced transcriptional changes in skeletal muscle across different species
Source: PLoS One. 2025 Jul 14;20(7):e0327988. doi: 10.1371/journal.pone.0327988 (PMC12258593; doi:10.1371/journal.pone.0327988)
Supplement: S1 Table — (XLSX) [file pone.0327988.s001.xlsx]

## Sheet: Sheet1
Data summary of Skeletal muscle RNA-seq data from obese pig, mouse and human
Species	Individual	Muscle group	Clean reads	Uniquely mapped reads	mapped ratio (%)	Data source	Potential batches
Pig	Lean_1	longissimus dorsi muscle	23598315	21960186	0.9306	This study	1
Pig	Lean_2	longissimus dorsi muscle	35720887	33444496	0.9363	This study	1
Pig	Lean_3	longissimus dorsi muscle	23665474	22224882	0.9391	This study	1
Pig	Lean_4	longissimus dorsi muscle	22671134	21323199	0.9405	This study	1
Pig	Lean_5	longissimus dorsi muscle	30397715	28309260	0.9313	This study	1
Pig	Lean_6	longissimus dorsi muscle	23640636	22070485	0.9336	This study	1
Pig	Lean_7	longissimus dorsi muscle	23451647	22290970	0.9505	This study	2
Pig	Lean_8	longissimus dorsi muscle	27390021	25678475	0.9375	This study	2
Pig	Lean_9	longissimus dorsi muscle	23028663	21553535	0.9359	This study	2
Pig	Obese_1	longissimus dorsi muscle	21952306	20352635	0.9271	This study	1
Pig	Obese_2	longissimus dorsi muscle	21999114	20617041	0.9372	This study	1
Pig	Obese_3	longissimus dorsi muscle	23477417	22062116	0.9397	This study	1
Pig	Obese_4	longissimus dorsi muscle	23040304	21418793	0.9296	This study	1
Pig	Obese_5	longissimus dorsi muscle	22935918	21509768	0.9378	This study	1
Pig	Obese_6	longissimus dorsi muscle	27374437	25586198	0.9347	This study	1
Pig	Obese_7	longissimus dorsi muscle	22158883	20690498	0.9337	This study	1
Pig	Obese_8	longissimus dorsi muscle	22337408	20903954	0.9358	This study	1
Pig	Obese_9	longissimus dorsi muscle	22841304	21475942	0.9402	This study	1
Pig	Obese_10	longissimus dorsi muscle	22727512	21322848	0.9382	This study	1
Pig	Lean_1	psoas major muscle	23256456	21619124	0.9296	This study	1
Pig	Lean_2	psoas major muscle	23307270	21734768	0.9325	This study	1
Pig	Lean_3	psoas major muscle	22966129	21408493	0.9322	This study	1
Pig	Lean_4	psoas major muscle	23514681	22028062	0.9368	This study	1
Pig	Lean_5	psoas major muscle	21565045	20165070	0.9351	This study	1
Pig	Lean_6	psoas major muscle	23890483	22254131	0.9315	This study	1
Pig	Lean_7	psoas major muscle	23507518	22100038	0.9401	This study	2
Pig	Lean_8	psoas major muscle	23166114	21710282	0.9372	This study	2
Pig	Lean_9	psoas major muscle	23420259	21886623	0.9345	This study	2
Pig	Obese_1	psoas major muscle	19936452	18485632	0.9272	This study	1
Pig	Obese_2	psoas major muscle	22347567	20791040	0.9303	This study	1
Pig	Obese_3	psoas major muscle	22359455	21042603	0.9411	This study	1
Pig	Obese_4	psoas major muscle	23869853	22117191	0.9266	This study	1
Pig	Obese_5	psoas major muscle	23938669	22306866	0.9318	This study	1
Pig	Obese_6	psoas major muscle	22971050	21484245	0.9353	This study	1
Pig	Obese_7	psoas major muscle	23024385	21358729	0.9277	This study	1
Pig	Obese_8	psoas major muscle	22573456	20905056	0.9261	This study	1
Pig	Obese_9	psoas major muscle	23750815	22090363	0.9301	This study	1
Pig	Obese_10	psoas major muscle	22125860	20645459	0.9331	This study	1
human	Active_RES05	vastus lateralis muscle	27742123	25376408	0.914725	Published	Not applicable
human	Active_RES09	vastus lateralis muscle	24375994	22756398	0.933558	Published	Not applicable
human	Active_RES11	vastus lateralis muscle	24959905	22866106	0.916114	Published	Not applicable
human	Active_RES13	vastus lateralis muscle	24355810	22400687	0.919727	Published	Not applicable
human	Active_RES15	vastus lateralis muscle	30305150	28043561	0.925373	Published	Not applicable
human	Active_RES18	vastus lateralis muscle	29369482	27335915	0.930759	Published	Not applicable
human	T2D_RES01	vastus lateralis muscle	27294586	25513888	0.93476	Published	Not applicable
human	T2D_RES03	vastus lateralis muscle	28209778	25475195	0.903063	Published	Not applicable
human	T2D_RES07	vastus lateralis muscle	32502340	30162679	0.928016	Published	Not applicable
human	T2D_RES20	vastus lateralis muscle	30196586	27327075	0.904972	Published	Not applicable
human	T2D_RES30	vastus lateralis muscle	27658491	25707491	0.929461	Published	Not applicable
human	T2D_RES34	vastus lateralis muscle	27653800	25806513	0.9332	Published	Not applicable
Mouse	Lean_18W_2	longissimus dorsi muscle	22111432	19838085	0.897187	Published	Not applicable
Mouse	Lean_18W_3	longissimus dorsi muscle	22484415	20145052	0.895956	Published	Not applicable
Mouse	Lean_18W_4	longissimus dorsi muscle	21664543	18937796	0.874138	Published	Not applicable
Mouse	Lean_18W_7	longissimus dorsi muscle	32560375	28850451	0.88606	Published	Not applicable
Mouse	Lean_18W_9	longissimus dorsi muscle	23264006	20430537	0.878204	Published	Not applicable
Mouse	Obese_18W_2	longissimus dorsi muscle	22333372	19810479	0.887035	Published	Not applicable
Mouse	Obese_18W_3	longissimus dorsi muscle	31060940	27623415	0.88933	Published	Not applicable
Mouse	Obese_18W_4	longissimus dorsi muscle	22869793	20426552	0.893167	Published	Not applicable
Mouse	Obese_18W_5	longissimus dorsi muscle	23802854	21351198	0.897002	Published	Not applicable
Mouse	Obese_18W_6	longissimus dorsi muscle	22500845	19475183	0.865531	Published	Not applicable

## Sheet: Sheet2
Data summary of Skeletal muscle ATAC-seq data from pig, mouse and human
Species	Individual	Muscle group	Clean reads	Uniquely mapped reads	mapped ratio (%)	Data source
Pig	P350	longissimus dorsi muscle	65873538	52746791	0.800728	Published
Pig	P348	longissimus dorsi muscle	78391192	62204718	0.793517	Published
Mouse	SAMN12375415	Extensor digital longus muscle	88649400	53787667	0.606763	Published
Human	ENCLB317HCF	Skeletal Muscle	55659029	42910344	0.77095	Published
Human	ENCLB850JUY	Skeletal Muscle	57019459	43719670	0.76675	Published

## Sheet: ReadMe
S1 Table. Summary of RNA-seq and ATAC-seq alignment information
Sheet1: Data summary of Skeletal muscle RNA-seq data from obese pigs, mice and humans.
Sheet2: Data summary of Skeletal muscle ATAC-seq data from pigs, mice and humans.
