# Supplementary material for: Obesity induced transcriptional changes in skeletal muscle across different species
Source: PLoS One. 2025 Jul 14;20(7):e0327988. doi: 10.1371/journal.pone.0327988 (PMC12258593; doi:10.1371/journal.pone.0327988)
Supplement: S2 Table — (XLSX) [file pone.0327988.s002.xlsx]

## Sheet: Sheet1
Pig core gene annotation
Ensembl ID	Pig Symbol		Triglyceride catabolism			Respiratory chain complex			Inflammatory response			Activation of immune response			Shrinkaged log2(Fold change) [Obese vs. lean]
			LDM (NES=1.51; p-value=0.07)	PMM (NES=1.51; p-value=0.07)		LDM (NES=-1.07; p-value=0.32)	PMM (NES=-0.79; p-value=0.74)		LDM (NES=0.85; p-value=0.81)	PMM (NES=-1.21; p-value=0.08)		LDM (NES=-1.26; p-value=0.01)	PMM (NES=-1.33; p-value=0.04)		LDM	PMM
ENSSSCG00000012653	ZDHHC9		out	out		out	out		out	out		yes	yes		-1.2142 ***	-0.9985 ***
ENSSSCG00000012967	FOSL1		out	out		out	out		no	yes		no	yes		0.0445	-0.7906 **
ENSSSCG00000039745	HMOX1		out	out		out	out		no	yes		out	out		0.0353	-0.7866 **
ENSSSCG00000011831	APOD		out	out		out	out		no	yes		out	out		-0.7202 ***	-0.7439 **
ENSSSCG00000035170	VSIG4		out	out		out	out		out	out		yes	yes		-0.5006	-0.663
ENSSSCG00000001539	PPARD		out	out		out	out		no	yes		out	out		-0.5492 **	-0.6477 **
ENSSSCG00000007817	IL4R		out	out		out	out		no	yes		out	out		-0.1735	-0.5964 *
ENSSSCG00000008311	CYP26B1		out	out		out	out		no	yes		out	out		0.0566	-0.588 *
ENSSSCG00000011453	ITIH4		out	out		out	out		no	yes		out	out		-0.3527	-0.5859 *
ENSSSCG00000023333	FCN2		out	out		out	out		out	out		yes	yes		-0.9935 **	-0.568 *
ENSSSCG00000022849	IL2RA		out	out		out	out		no	yes		out	out		-0.0121	-0.5338 *
ENSSSCG00000013181	SERPING1		out	out		out	out		out	out		yes	yes		-0.3157	-0.5309 *
ENSSSCG00000006357	FCER1G		out	out		out	out		out	out		yes	yes		-0.2582	-0.5304
ENSSSCG00000017416	DHX58		out	out		out	out		out	out		yes	yes		-0.2848	-0.5239
ENSSSCG00000002535	HSP90AA1		out	out		out	out		out	out		yes	yes		-0.5099 *	-0.5224 *
ENSSSCG00000003564	GPATCH3		out	out		out	out		out	out		yes	yes		-0.3692 *	-0.5215 *
ENSSSCG00000003471	EPHA2		out	out		out	out		no	yes		out	out		-0.4337	-0.4675
ENSSSCG00000007682	SH2B2		out	out		out	out		out	out		no	yes		0.2529	-0.4624
ENSSSCG00000001439	GPSM3		out	out		out	out		no	yes		out	out		0.1042	-0.4596
ENSSSCG00000004676	DUOXA2		out	out		out	out		no	yes		out	out		-0.1583	-0.4551
ENSSSCG00000001422	C2		out	out		out	out		out	out		yes	yes		-0.5389 *	-0.4514
ENSSSCG00000003017	TGFB1		out	out		out	out		no	yes		out	out		-0.0101	-0.4502
ENSSSCG00000002919	TYROBP		out	out		out	out		no	yes		no	yes		-0.1247	-0.4431
ENSSSCG00000035419	RARRES2		out	out		out	out		no	yes		out	out		0.0688	-0.4379
ENSSSCG00000013178	ZDHHC5		out	out		out	out		out	out		yes	yes		-0.4743 **	-0.4354 *
ENSSSCG00000001427	C4A		out	out		out	out		no	yes		yes	yes		-0.3374	-0.4317
ENSSSCG00000034207	CEBPB		out	out		out	out		no	yes		out	out		-0.1162	-0.4304
ENSSSCG00000011695	AGTR1		out	out		out	out		no	yes		out	out		-0.5352 *	-0.4232
ENSSSCG00000013114	SLC15A3		out	out		out	out		out	out		no	yes		-0.0149	-0.4159
ENSSSCG00000017940	GPS2		out	out		out	out		no	yes		no	yes		0.0414	-0.4123 *
ENSSSCG00000027487	LAT2		out	out		out	out		out	out		no	yes		0.2047	-0.4034
ENSSSCG00000007656	PVRIG		out	out		out	out		out	out		no	yes		0.4145	-0.3982
ENSSSCG00000006634	TNFAIP8L2		out	out		out	out		no	yes		out	out		0.0856	-0.3966
ENSSSCG00000009929	TRPV4		out	out		out	out		no	yes		out	out		0.1847	-0.3911
ENSSSCG00000012841	PNPLA2		no	no		out	out		out	out		out	out		-0.0797	-0.3871
ENSSSCG00000036223	ACKR1		out	out		out	out		no	yes		out	out		0.0475	-0.3834
ENSSSCG00000011322	CCR1		out	out		out	out		no	yes		out	out		-0.1318	-0.3828
ENSSSCG00000011415	MAPKAPK3		out	out		out	out		out	out		no	yes		-0.2014	-0.3818
ENSSSCG00000017178	SPHK1		out	out		out	out		no	yes		out	out		-0.0175	-0.3763
ENSSSCG00000002554	PLD4		out	out		out	out		no	yes		out	out		0.2263	-0.3715
ENSSSCG00000014369	CD14		out	out		out	out		no	yes		no	yes		-0.1238	-0.3685
ENSSSCG00000011251	MYD88		out	out		out	out		no	yes		yes	yes		-0.2342	-0.3636
ENSSSCG00000014561	NLRP6		out	out		out	out		no	yes		out	out		-0.3749	-0.3609
ENSSSCG00000026904	NFKBIB		out	out		out	out		no	yes		out	out		-0.0169	-0.3598
ENSSSCG00000009580	S1PR3		out	out		out	out		no	yes		out	out		-0.8507 **	-0.3573
ENSSSCG00000029388	PDE2A		out	out		out	out		no	yes		out	out		0.056	-0.3481
ENSSSCG00000036352	RAB7B		out	out		out	out		out	out		no	yes		0.0607	-0.3459
ENSSSCG00000024655	PHB2		out	out		out	out		out	out		yes	yes		-0.2897	-0.3345
ENSSSCG00000021059	ADORA1		out	out		out	out		no	yes		out	out		0.0155	-0.3241
ENSSSCG00000001402	NFKBIL1		out	out		out	out		out	out		no	yes		-0.003	-0.3237 *
ENSSSCG00000013241	NR1H3		out	out		out	out		no	yes		out	out		-0.1885	-0.3205
ENSSSCG00000038706	C1QC		out	out		out	out		out	out		yes	yes		-0.5013 *	-0.3181
ENSSSCG00000010067	MIF		out	out		out	out		no	yes		out	out		-0.0219	-0.3171
ENSSSCG00000011297	ABHD5		no	no		out	out		out	out		out	out		-0.4553 *	-0.3146
ENSSSCG00000014016	SQSTM1		out	out		out	out		out	out		yes	yes		-0.4273 *	-0.3118
ENSSSCG00000030451	LRRC14		out	out		out	out		out	out		no	yes		0.1496	-0.311
ENSSSCG00000027538	TMEM258		out	out		out	out		no	yes		out	out		-0.1042	-0.3108
ENSSSCG00000024024	CX3CR1		out	out		out	out		no	yes		out	out		0.1291	-0.3094
ENSSSCG00000017355	GRN		out	out		out	out		no	yes		out	out		0.188	-0.3089
ENSSSCG00000013046	COX8A		out	out		yes	yes		out	out		out	out		-0.0583	-0.3053
ENSSSCG00000017402	STAT5A		out	out		out	out		no	yes		out	out		-0.0152	-0.3041
ENSSSCG00000030358	SARM1		out	out		out	out		out	out		no	yes		0.2046	-0.3025
ENSSSCG00000034984	PSMB4		out	out		out	out		no	yes		out	out		-0.2158	-0.302
ENSSSCG00000017336	HEXIM1		out	out		out	out		out	out		yes	yes		-0.3236	-0.288
ENSSSCG00000013418	CFD		out	out		out	out		out	out		no	yes		0.1727	-0.2811
ENSSSCG00000033146	CD163		out	out		out	out		no	yes		out	out		-0.1992	-0.281
ENSSSCG00000026422	GPER1		out	out		out	out		no	yes		out	out		0.0408	-0.2778
ENSSSCG00000037355	RNF115		out	out		out	out		out	out		yes	yes		-0.6966 **	-0.2778
ENSSSCG00000033033	TOLLIP		out	out		out	out		no	yes		out	out		0.0287	-0.2765
ENSSSCG00000009330	ALOX5AP		out	out		out	out		no	yes		out	out		-0.5081 *	-0.2755
ENSSSCG00000035532	ATP5F1D		out	out		yes	yes		out	out		out	out		-0.1313	-0.2736
ENSSSCG00000010055	GGT5		out	out		out	out		no	yes		out	out		-0.0959	-0.2709
ENSSSCG00000025820	SLC15A4		out	out		out	out		out	out		yes	yes		-0.4754 **	-0.27
ENSSSCG00000025537	PTPN6		out	out		out	out		no	yes		no	yes		-0.0646	-0.2662
ENSSSCG00000040681	FABP4		out	out		out	out		no	yes		out	out		0.0305	-0.2659
ENSSSCG00000012984	SCYL1		out	out		out	out		no	yes		out	out		0.096	-0.2593
ENSSSCG00000012853	IRF7		out	out		out	out		out	out		no	yes		0.4961	-0.2593
ENSSSCG00000018082	COX3		out	out		no	yes		out	out		out	out		0.1954	-0.2586
ENSSSCG00000022486	CBLB		out	out		out	out		out	out		yes	yes		-0.3225	-0.2537
ENSSSCG00000025174	WDFY1		out	out		out	out		out	out		no	yes		-0.2207	-0.2528
ENSSSCG00000015476	CHI3L1		out	out		out	out		no	yes		out	out		-0.0468	-0.2516
ENSSSCG00000005688	PTGES		out	out		out	out		no	yes		out	out		0.0342	-0.2501
ENSSSCG00000011404	HYAL1		out	out		out	out		no	yes		out	out		0.0553	-0.2499
ENSSSCG00000012818	F8		out	out		out	out		no	yes		out	out		-0.2223	-0.249
ENSSSCG00000000708	TNFRSF1A		out	out		out	out		no	yes		out	out		-0.1088	-0.2483
ENSSSCG00000017418	NKIRAS2		out	out		out	out		no	yes		out	out		-0.3563 *	-0.2472
ENSSSCG00000022208	TNFRSF1B		out	out		out	out		no	yes		out	out		0.0799	-0.2466
ENSSSCG00000024311	CCR2		out	out		out	out		no	yes		out	out		-0.2859	-0.2455
ENSSSCG00000010504	BLNK		out	out		out	out		out	out		yes	yes		-0.2421	-0.2406
ENSSSCG00000038779	MACIR		out	out		out	out		no	yes		out	out		-0.1078	-0.2399
ENSSSCG00000003608	LCK		out	out		out	out		out	out		no	yes		0.4098	-0.2328
ENSSSCG00000033359	CUEDC2		out	out		out	out		no	yes		out	out		-0.0849	-0.2307
ENSSSCG00000005126	PLAA		out	out		out	out		no	yes		out	out		-0.1791	-0.2226
ENSSSCG00000015987	NFE2L2		out	out		out	out		no	yes		out	out		0.0858	-0.2222
ENSSSCG00000006582	S100A14		out	out		out	out		out	out		no	yes		0.0481	-0.2208
ENSSSCG00000017544	ATP5MC1		out	out		no	yes		out	out		out	out		0.0606	-0.2207
ENSSSCG00000005503	TLR4		out	out		out	out		no	yes		yes	yes		-0.6405 *	-0.2198
ENSSSCG00000035859	WNT5A		out	out		out	out		no	yes		out	out		-0.2459	-0.218
ENSSSCG00000023693	PROC		out	out		out	out		yes	yes		out	out		0.5939 *	-0.2179
ENSSSCG00000031788	PTAFR		out	out		out	out		no	yes		out	out		-0.043	-0.2119
ENSSSCG00000005600	PPP6C		out	out		out	out		out	out		yes	yes		-0.2674	-0.211
ENSSSCG00000011810	BCL6		out	out		out	out		no	yes		out	out		-0.1497	-0.2093
ENSSSCG00000012278	CFP		out	out		out	out		out	out		no	yes		-0.199	-0.209
ENSSSCG00000038008	RBM14		out	out		out	out		out	out		no	yes		0.1308	-0.2088
ENSSSCG00000015403	HGF		out	out		out	out		no	yes		out	out		-0.2865	-0.208
ENSSSCG00000024771	TICAM1		out	out		out	out		no	yes		no	yes		-0.0505	-0.2075
ENSSSCG00000003713	HRH4		out	out		out	out		no	yes		out	out		-0.0031	-0.207
ENSSSCG00000003385	PARK7		out	out		out	out		no	yes		out	out		-0.1929	-0.2066
ENSSSCG00000012893	UNC93B1		out	out		out	out		out	out		no	no		0.1096	-0.2002
ENSSSCG00000012022	APP		out	out		out	out		no	no		out	out		-0.2846	-0.1971
ENSSSCG00000011438	BAP1		out	out		out	out		no	no		out	out		-0.119	-0.1948
ENSSSCG00000025264	PQBP1		out	out		out	out		out	out		no	no		-0.1198	-0.1917
ENSSSCG00000037184	GPR4		out	out		out	out		no	no		out	out		0.2181	-0.1758
ENSSSCG00000010885	TLR5		out	out		out	out		yes	no		no	no		0.389	-0.1758
ENSSSCG00000005706	ABL1		out	out		out	out		out	out		no	no		-0.0783	-0.1712
ENSSSCG00000001787	IL16		out	out		out	out		no	no		out	out		-0.2313	-0.171
ENSSSCG00000003144	DHDH		out	out		out	out		out	out		no	no		0.0543	-0.1694
ENSSSCG00000016129	CMKLR2		out	out		out	out		yes	no		out	out		0.3728	-0.1673
ENSSSCG00000012981	RELA		out	out		out	out		no	no		out	out		-0.0997	-0.1669
ENSSSCG00000028056	ZFP36		out	out		out	out		no	no		out	out		0.1174	-0.1598
ENSSSCG00000029763	IFI35		out	out		out	out		no	no		no	no		0.1103	-0.1586
ENSSSCG00000020744	DUSP3		out	out		out	out		out	out		yes	no		-0.2281	-0.1558
ENSSSCG00000031346	CMKLR1		out	out		out	out		no	no		yes	no		-0.4081	-0.1551
ENSSSCG00000001900	CSK		out	out		out	out		out	out		no	no		0.1157	-0.147
ENSSSCG00000009434	RGCC		out	out		out	out		out	out		yes	no		-0.3034 *	-0.1454
ENSSSCG00000013106	PTGDR2		out	out		out	out		no	no		out	out		0.011	-0.134
ENSSSCG00000026602	PTGIR		out	out		out	out		no	no		out	out		-0.1042	-0.1328
ENSSSCG00000000276	TARBP2		out	out		out	out		out	out		no	no		0.0957	-0.1326
ENSSSCG00000010627	PDCD4		out	out		out	out		yes	no		out	out		0.3563	-0.1312
ENSSSCG00000027568	BLK		out	out		out	out		out	out		no	no		-0.0058	-0.1279
ENSSSCG00000022413	TIRAP		out	out		out	out		no	no		no	no		-0.1574	-0.1252
ENSSSCG00000023527	NRROS		out	out		out	out		no	no		out	out		-0.11	-0.125
ENSSSCG00000005203	IL33		out	out		out	out		no	no		out	out		-0.1357	-0.1249
ENSSSCG00000017169	SEC14L1		out	out		out	out		out	out		no	no		-0.0169	-0.1248
ENSSSCG00000014349	STING1		out	out		out	out		out	out		no	no		0.2409	-0.1245
ENSSSCG00000032129	COX7B		out	out		yes	yes		out	out		out	out		-0.0759	-0.1228
ENSSSCG00000032330	THY1		out	out		out	out		out	out		no	no		0.3991	-0.1168
ENSSSCG00000029656	NDP		out	out		out	out		no	no		out	out		-0.3084	-0.1161
ENSSSCG00000040811	PYCARD		out	out		out	out		no	no		no	no		0.2391	-0.1152
ENSSSCG00000002370	AREL1		out	out		out	out		no	no		out	out		-0.1301	-0.1127
ENSSSCG00000000274	PCBP2		out	out		out	out		out	out		yes	no		-0.3225 *	-0.1123
ENSSSCG00000015085	IL10RA		out	out		out	out		no	no		out	out		0.0153	-0.1112
ENSSSCG00000011435	TWF2		out	out		out	out		yes	no		no	no		-0.3718	-0.1104
ENSSSCG00000009973	RHBDD3		out	out		out	out		no	no		out	out		0.2922	-0.1099
ENSSSCG00000014924	CTSC		out	out		out	out		no	no		out	out		-0.502 **	-0.1057
ENSSSCG00000010095	CRKL		out	out		out	out		out	out		yes	no		-0.2466	-0.1015
ENSSSCG00000017723	CCL2		out	out		out	out		no	no		out	out		0.0139	-0.1013
ENSSSCG00000003178	IRF3		out	out		out	out		out	out		no	no		0.5502 *	-0.098
ENSSSCG00000017403	STAT3		out	out		out	out		no	no		out	out		-0.4252 *	-0.096
ENSSSCG00000000846	HCFC2		out	out		out	out		out	out		no	no		0.2214	-0.0951
ENSSSCG00000039442	BMP2		out	out		out	out		no	no		out	out		0.1672	-0.0932
ENSSSCG00000037579	PPBP		out	out		out	out		yes	no		out	out		0.3523	-0.0925
ENSSSCG00000010904	NEK7		out	out		out	out		no	no		no	no		0.203	-0.092
ENSSSCG00000011405	HYAL2		out	out		out	out		no	no		out	out		0.0662	-0.0911
ENSSSCG00000022155	RBPJ		out	out		out	out		no	no		out	out		-0.1469	-0.0898
ENSSSCG00000009040	SMAD1		out	out		out	out		no	no		out	out		-0.4555 *	-0.0891
ENSSSCG00000006002	CCN3		out	out		out	out		no	no		out	out		-0.9329 ***	-0.0861
ENSSSCG00000003413	MTOR		out	out		out	out		no	no		out	out		-0.2256	-0.0848
ENSSSCG00000013087	TKFC		out	out		out	out		out	out		no	no		0.1771	-0.0804
ENSSSCG00000002340	PSEN1		out	out		out	out		no	no		yes	no		-0.444 **	-0.079
ENSSSCG00000016958	PIK3R1		out	out		out	out		out	out		no	no		0.1317	-0.0748
ENSSSCG00000009589	SYK		out	out		out	out		no	no		no	no		-0.1252	-0.0703
ENSSSCG00000004509	LIPG		no	no		out	out		out	out		out	out		-0.0065	-0.0679
ENSSSCG00000035454	B4GALT1		out	out		out	out		no	no		out	out		-0.1785	-0.0666
ENSSSCG00000020906	GHSR		out	out		out	out		no	no		out	out		-0.2547	-0.0641
ENSSSCG00000003584	THEMIS2		out	out		out	out		out	out		no	no		0.176	-0.0632
ENSSSCG00000028711	CASP1		out	out		out	out		no	no		out	out		-0.4867	-0.0594
ENSSSCG00000016174	FN1		out	out		out	out		no	no		out	out		-0.1223	-0.0563
ENSSSCG00000004499	ATP5F1A		out	out		yes	no		out	out		out	out		-0.1897	-0.0532
ENSSSCG00000013551	C3		out	out		out	out		no	no		no	no		-0.1116	-0.0521
ENSSSCG00000034689	GPIHBP1		yes	no		out	out		out	out		out	out		0.437	-0.0501
ENSSSCG00000012825	IKBKG		out	out		out	out		out	out		no	no		0.462 *	-0.0479
ENSSSCG00000018081	ATP6		out	out		yes	no		out	out		out	out		-0.0446	-0.0412
ENSSSCG00000026592	TLR6		out	out		out	out		no	no		no	no		0.191	-0.0387
ENSSSCG00000032857	S100A12		out	out		out	out		no	no		out	out		0.0104	-0.0358
ENSSSCG00000016859	C7		out	out		out	out		out	out		yes	no		-0.5413	-0.0354
ENSSSCG00000008820	TEC		out	out		out	out		out	out		yes	no		-0.3041	-0.0334
ENSSSCG00000017896	SCIMP		out	out		out	out		out	out		no	no		0.0927	-0.0331
ENSSSCG00000004334	MAP3K7		out	out		out	out		no	no		no	no		0.0556	-0.0326
ENSSSCG00000004744	TYRO3		out	out		out	out		no	no		no	no		0.288	-0.0326
ENSSSCG00000026583	TLR1		out	out		out	out		no	no		no	no		-0.027	-0.0314
ENSSSCG00000011474	PXK		out	out		out	out		no	no		out	out		-0.1646	-0.026
ENSSSCG00000021383	CGAS		out	out		out	out		out	out		no	no		0.0449	-0.0258
ENSSSCG00000015650	MAPKAPK2		out	out		out	out		no	no		no	no		0.0055	-0.0246
ENSSSCG00000006398	SLAMF8		out	out		out	out		no	no		out	out		0.2894	-0.0239
ENSSSCG00000006009	EXT1		out	out		out	out		no	no		out	out		-0.1269	-0.0211
ENSSSCG00000012252	DDX3X		out	out		out	out		out	out		yes	no		-0.2357	-0.0207
ENSSSCG00000025187	TMEM126A		out	out		out	out		out	out		no	no		-0.1453	-0.0206
ENSSSCG00000010235	SIRT1		no	no		out	out		out	out		out	out		0.1222	-0.0196
ENSSSCG00000002866	CEBPA		out	out		out	out		no	no		out	out		-0.1021	-0.0157
ENSSSCG00000029371	C5AR1		out	out		out	out		no	no		no	no		0.1304	-0.0117
ENSSSCG00000033222	TRIM14		out	out		out	out		no	no		out	out		-0.4019	-0.007
ENSSSCG00000015801	TLR3		out	out		out	out		no	no		yes	no		-0.2759	-0.0043
ENSSSCG00000013722	WDR83		out	out		out	out		no	no		out	out		0.2214	-0.0019
ENSSSCG00000017755	NOS2		out	out		out	out		no	no		out	out		0.0986	0
ENSSSCG00000022845	PJA2		out	out		out	out		no	no		no	no		0.1524	0.0007
ENSSSCG00000038735	SNAP23		out	out		out	out		yes	no		out	out		0.4794	0.0008
ENSSSCG00000017206	GRB2		out	out		out	out		out	out		yes	no		-0.2455	0.0033
ENSSSCG00000013940	NLRP3		out	out		out	out		no	no		out	out		-0.0676	0.0038
ENSSSCG00000005267	ANXA1		out	out		out	out		no	no		out	out		-0.0505	0.0058
ENSSSCG00000007131	CST7		out	out		out	out		yes	no		out	out		0.6369 *	0.009
ENSSSCG00000012042	ATP5PO		out	out		yes	no		out	out		out	out		-0.2473	0.0105
ENSSSCG00000015662	C4BPA		out	out		out	out		out	out		yes	no		-0.346	0.0107
ENSSSCG00000012656	ELF4		out	out		out	out		yes	no		out	out		0.569 *	0.0109
ENSSSCG00000008691	TNIP2		out	out		out	out		out	out		no	no		0.341	0.0136
ENSSSCG00000004421	FYN		out	out		out	out		out	out		yes	no		-0.2759	0.0187
ENSSSCG00000009817	P2RX7		out	out		out	out		no	no		out	out		-0.3269	0.0211
ENSSSCG00000010702	PLEKHA1		out	out		out	out		out	out		no	no		-0.0201	0.0218
ENSSSCG00000021862	PTGER2		out	out		out	out		no	no		out	out		-0.3151	0.0221
ENSSSCG00000004596	LIPC		no	no		out	out		out	out		out	out		-0.1115	0.0226
ENSSSCG00000010672	RAB11FIP2		out	out		out	out		out	out		no	no		0.2718	0.0231
ENSSSCG00000002869	LSM14A		out	out		out	out		out	out		no	no		0.0563	0.0232
ENSSSCG00000011806	MASP1		out	out		out	out		out	out		yes	no		-0.4734 *	0.0243
ENSSSCG00000027820	CD200		out	out		out	out		no	no		out	out		-0.0164	0.0251
ENSSSCG00000001556	MAPK14		out	out		out	out		no	no		out	out		-0.3034	0.0295
ENSSSCG00000025691	BCL10		out	out		out	out		out	out		no	no		-0.1584	0.0302
ENSSSCG00000014010	MAPK9		out	out		out	out		no	no		out	out		0.167	0.0313
ENSSSCG00000003018	LIPE		no	no		out	out		out	out		out	out		-0.2668	0.0325
ENSSSCG00000015897	IFIH1		out	out		out	out		out	out		no	no		-0.0093	0.0328
ENSSSCG00000013335	LGR4		out	out		out	out		out	out		no	no		-0.0851	0.033
ENSSSCG00000029145	POMGNT1		out	out		out	out		no	no		out	out		0.2299	0.0398
ENSSSCG00000024604	ATAT1		out	out		out	out		yes	no		no	no		0.6796 **	0.0413
ENSSSCG00000027275	HHLA2		out	out		out	out		out	out		no	no		0.6381 *	0.0415
ENSSSCG00000007956	NLRC3		out	out		out	out		yes	no		no	no		0.8743 **	0.0419
ENSSSCG00000018078	COX2		out	out		no	no		out	out		out	out		0.0415	0.0448
ENSSSCG00000009169	SLC39A8		out	out		out	out		no	no		out	out		-0.4092	0.0507
ENSSSCG00000033684	CD79A		out	out		out	out		out	out		no	no		-0.1087	0.0519
ENSSSCG00000011895	PLA1A		no	no		out	out		out	out		out	out		0.1234	0.0541
ENSSSCG00000001437	AGER		out	out		out	out		no	no		out	out		0.1458	0.0544
ENSSSCG00000034714	OTULIN		out	out		out	out		no	no		no	no		-0.1774	0.0571
ENSSSCG00000022725	FLOT1		out	out		out	out		out	out		no	no		0.4051	0.0581
ENSSSCG00000017406	STAT5B		out	out		out	out		no	no		out	out		-0.0086	0.0596
ENSSSCG00000023557	CCRL2		out	out		out	out		yes	no		out	out		0.6333 *	0.0607
ENSSSCG00000001952	NFKBIA		out	out		out	out		out	out		no	no		0.0193	0.0623
ENSSSCG00000039203	CYSLTR1		out	out		out	out		no	no		out	out		0.0527	0.0646
ENSSSCG00000009002	TLR2		out	out		out	out		no	no		no	no		-0.0452	0.0649
ENSSSCG00000004291	NT5E		out	out		out	out		no	no		out	out		0.206	0.066
ENSSSCG00000014091	F2RL1		out	out		out	out		out	out		no	no		0.7819 **	0.066
ENSSSCG00000017386	BECN1		out	out		out	out		out	out		no	no		-0.178	0.0676
ENSSSCG00000016855	FYB1		out	out		out	out		out	out		no	no		0.0831	0.0688
ENSSSCG00000008819	TXK		out	out		out	out		out	out		no	no		0.7954 **	0.0688
ENSSSCG00000004045	MAS1		out	out		out	out		no	no		out	out		-0.3244	0.0709
ENSSSCG00000008437	SOCS5		out	out		out	out		no	no		out	out		0.1939	0.0716
ENSSSCG00000028567	BTNL9		out	out		out	out		out	out		no	no		-0.0124	0.0761
ENSSSCG00000010380	MAPK8		out	out		out	out		no	no		no	no		0.0168	0.0816
ENSSSCG00000015818	DDHD2		no	no		out	out		out	out		out	out		0.2128	0.0832
ENSSSCG00000006175	LY96		out	out		out	out		out	out		no	no		-0.0634	0.0861
ENSSSCG00000039052	ZNF397		out	out		out	out		yes	no		out	out		0.5342	0.0924
ENSSSCG00000011125	GATA3		out	out		out	out		no	no		no	no		0.1629	0.0933
ENSSSCG00000017195	TRIM65		out	out		out	out		no	no		out	out		-0.0524	0.0969
ENSSSCG00000020671	SLC18A2		out	out		out	out		no	no		out	out		0.2594	0.1014
ENSSSCG00000004576	RORA		out	out		out	out		no	no		out	out		-0.3265	0.103
ENSSSCG00000040850	GPR17		out	out		out	out		yes	no		out	out		0.9063 ***	0.1051
ENSSSCG00000015973	ATP5MC3		out	out		yes	no		out	out		out	out		-0.1303	0.1068
ENSSSCG00000029305	FNDC4		out	out		out	out		yes	no		out	out		0.5434	0.1098
ENSSSCG00000040631	LPL		no	no		out	out		out	out		out	out		-0.2072	0.1101
ENSSSCG00000005501	TRIM32		out	out		out	out		out	out		no	no		0.1338	0.1108
ENSSSCG00000001248	MOG		out	out		out	out		out	out		no	no		0.3916	0.1113
ENSSSCG00000042304	TAFA3		out	out		out	out		no	no		out	out		0.2717	0.1156
ENSSSCG00000036246	GP91-PHOX		out	out		out	out		no	no		out	out		0.0642	0.1198
ENSSSCG00000005215	JAK2		out	out		out	out		yes	no		out	out		0.3746	0.1206
ENSSSCG00000013252	F2		out	out		out	out		yes	no		out	out		1.4291 ***	0.1275
ENSSSCG00000016522	PTN		out	out		out	out		no	no		out	out		-0.2165	0.1291
ENSSSCG00000032357	APPL1		out	out		out	out		yes	no		no	no		0.3451	0.1411
ENSSSCG00000037358	HPS5		out	out		out	out		no	no		out	out		-0.0439	0.1418
ENSSSCG00000000006	PPARA		out	out		out	out		no	no		out	out		-0.1969	0.145
ENSSSCG00000000648	CLEC7A		out	out		out	out		no	no		out	out		-0.0451	0.1473
ENSSSCG00000000647	OLR1		out	out		out	out		no	no		out	out		0.0914	0.153
ENSSSCG00000006403	CRP		out	out		out	out		no	no		out	out		0.1452	0.1582
ENSSSCG00000040465	KLRK1		out	out		out	out		out	out		no	no		0.4754	0.1588
ENSSSCG00000001880	SIN3A		out	out		out	out		out	out		no	no		-0.2128	0.1596
ENSSSCG00000017923	ALOX15		out	out		out	out		yes	no		out	out		0.9323 ***	0.1658
ENSSSCG00000014277	IRF1		out	out		out	out		out	out		no	no		0.1005	0.1674
ENSSSCG00000006678	FCGR1A		out	out		out	out		yes	no		out	out		1.0151 ***	0.1723
ENSSSCG00000039548	PTGFR		out	out		out	out		no	no		out	out		0.021	0.1791
ENSSSCG00000024344	CCR5		out	out		out	out		no	no		out	out		-0.167	0.1843
ENSSSCG00000044952	NLRX1		out	out		out	out		no	no		no	no		0.0355	0.1854
ENSSSCG00000018075	COX1		out	out		yes	no		out	out		out	out		-0.1032	0.1902
ENSSSCG00000032007	RTN4		out	out		out	out		out	out		no	no		0.2941	0.1925
ENSSSCG00000021206	IL1RAP		out	out		out	out		no	no		out	out		-0.3629	0.195
ENSSSCG00000016569	SMO		out	out		out	out		yes	no		out	out		0.7295 **	0.1971
ENSSSCG00000028883	SETD4		out	out		out	out		no	no		out	out		0.0155	0.2036
ENSSSCG00000036527	DNASE1		out	out		out	out		yes	no		out	out		0.6326 **	0.2045
ENSSSCG00000011318	CXCR6		out	out		out	out		no	no		out	out		-0.5255	0.2068
ENSSSCG00000007807	CD19		out	out		out	out		out	out		no	no		0.6122 *	0.2073
ENSSSCG00000035634	PLSCR1		out	out		out	out		out	out		no	no		-0.1703	0.2116
ENSSSCG00000015037	IL18		out	out		out	out		no	no		out	out		-0.3529	0.2117
ENSSSCG00000015488	TNFSF4		out	out		out	out		no	no		out	out		0.2096	0.2231
ENSSSCG00000009704	HMGB2		out	out		out	out		no	no		out	out		-0.1064	0.2308
ENSSSCG00000008648	RSAD2		out	out		out	out		out	out		yes	no		-0.4286	0.2345
ENSSSCG00000028875	HAVCR2		out	out		out	out		out	out		no	no		0.5989 *	0.2386
ENSSSCG00000005840	C8G		out	out		out	out		out	out		no	no		0.5694	0.25
ENSSSCG00000014149	MEF2C		out	out		out	out		out	out		no	no		0.4409	0.2557
ENSSSCG00000010478	FFAR4		out	out		out	out		yes	no		out	out		0.4949	0.2564
ENSSSCG00000012118	TLR8		out	out		out	out		no	no		no	no		0.2762	0.278
ENSSSCG00000032343	CCL4		out	out		out	out		no	no		out	out		0.3097	0.2888
ENSSSCG00000027272	PIK3CG		out	out		out	out		no	no		out	out		-0.0419	0.2927
ENSSSCG00000011579	PPARG		out	out		out	out		no	no		out	out		-0.0547	0.2978
ENSSSCG00000006732	TRIM45		out	out		out	out		no	no		out	out		0.3089	0.3022
ENSSSCG00000015874	ACVR1		out	out		out	out		no	no		out	out		0.0491	0.3034
ENSSSCG00000004789	THBS1		out	out		out	out		no	no		out	out		0.1662	0.3089
ENSSSCG00000014298	PPP2CA		out	out		out	out		no	no		yes	no		-0.3523 *	0.318
ENSSSCG00000029511	UBASH3A		out	out		out	out		out	out		no	no		0.2772	0.3197
ENSSSCG00000003788	PTGER3		out	out		out	out		no	no		out	out		-0.3114	0.3316
ENSSSCG00000011942	CD47		out	out		out	out		no	no		out	out		-0.2669	0.3344
ENSSSCG00000003113	C5AR2		out	out		out	out		no	no		out	out		0.0661	0.341
ENSSSCG00000004154	TNFAIP3		out	out		out	out		yes	no		no	no		0.3637	0.3526
ENSSSCG00000009129	TIFA		out	out		out	out		out	out		yes	no		-0.3181	0.3588
ENSSSCG00000008842	KIT		out	out		out	out		no	no		out	out		-0.2079	0.3667
ENSSSCG00000017705	CCL5		out	out		out	out		no	no		out	out		-0.0479	0.3694
ENSSSCG00000000299	TESPA1		out	out		out	out		out	out		no	no		0.3285	0.3727
ENSSSCG00000008388	REL		out	out		out	out		yes	no		out	out		0.3462	0.381
ENSSSCG00000008217	CD8A		out	out		out	out		out	out		no	no		0.7416 **	0.386
ENSSSCG00000010831	DUSP10		out	out		out	out		no	no		out	out		0.1989	0.3903
ENSSSCG00000007477	NFATC2		out	out		out	out		out	out		no	no		0.1205	0.4089
ENSSSCG00000016856	C9		out	out		out	out		out	out		no	no		-0.0386	0.4167 *
ENSSSCG00000032777	CXCL9		out	out		out	out		yes	no		out	out		0.6466 *	0.4207
ENSSSCG00000006731	VTCN1		out	out		out	out		out	out		no	no		0.6529 *	0.4471
ENSSSCG00000017466	CCR7		out	out		out	out		yes	no		no	no		0.817 **	0.4474
ENSSSCG00000017490	GSDMA		out	out		out	out		yes	no		out	out		0.9767 ***	0.4754 *
ENSSSCG00000012201	TASL		out	out		out	out		out	out		no	no		0.7103 *	0.501 *
ENSSSCG00000020970	IL6		out	out		out	out		yes	no		out	out		0.5676	0.5054
ENSSSCG00000012137	BMX		out	out		out	out		out	out		no	no		0.2033	0.5301 *
ENSSSCG00000032474	CXCL10		out	out		out	out		yes	no		out	out		0.4498	0.5853 *
ENSSSCG00000007261	BPIFB1		out	out		out	out		out	out		no	no		0.4045	0.6125 *
ENSSSCG00000022447	F3		out	out		out	out		yes	no		out	out		0.576 *	0.6926 **
ENSSSCG00000027266	PNPLA3		yes	yes		out	out		out	out		out	out		0.5827	0.853 **
ENSSSCG00000000875	NR1H4		out	out		out	out		yes	no		out	out		1.9605 ***	0.863 ***
ENSSSCG00000040464	LEP		out	out		out	out		yes	no		out	out		0.9564 **	1.1825 ***

## Sheet: Sheet2
Mouse core gene annotation
Ensembl ID	Mouse Symbol	Triglyceride catabolism (NES=-1.38; p-value=0.07)	Respiratory chain complex (NES=-2.07; p-value=3.05×10-7)	Inflammatory response (NES=1.26; p-value=5.36×10-3)	Activation of immune response (NES=1.32; p-value=4.36×10-3)	Shrinkaged log2(Fold change) [Obese vs. lean]
ENSMUSG00000028341	Nr4a3	out	out	out	no	-0.9327 ***
ENSMUSG00000041653	Pnpla3	yes	out	out	out	-0.8707 ***
ENSMUSG00000026928	Card9	out	out	no	out	-0.7121 ***
ENSMUSG00000020889	Nr1d1	out	out	no	no	-0.6686 ***
ENSMUSG00000021270	Hsp90aa1	out	out	out	no	-0.5604 ***
ENSMUSG00000001131	Timp1	out	out	no	out	-0.5454 **
ENSMUSG00000044288	Cnr1	out	out	no	out	-0.5437 **
ENSMUSG00000029238	Clock	out	out	no	out	-0.5405 ***
ENSMUSG00000029026	Trp73	out	out	no	out	-0.5398 ***
ENSMUSG00000024901	Peli3	out	out	out	no	-0.5171 ***
ENSMUSG00000035900	Gramd4	out	out	out	no	-0.5098 **
ENSMUSG00000040016	Ptger3	out	out	no	out	-0.4981 *
ENSMUSG00000048878	Hexim1	out	out	out	no	-0.4884 ***
ENSMUSG00000004043	Stat5a	out	out	no	out	-0.4821 **
ENSMUSG00000044968	Napepld	out	out	no	out	-0.4711 ***
ENSMUSG00000025153	Fasn	out	out	no	out	-0.461 **
ENSMUSG00000035885	Cox8a	out	yes	out	out	-0.4418 **
ENSMUSG00000031980	Agt	out	out	no	out	-0.435 ***
ENSMUSG00000041697	Cox6a1	out	yes	out	out	-0.4282 *
ENSMUSG00000028850	Gpatch3	out	out	out	no	-0.4244 **
ENSMUSG00000027852	Nras	out	out	out	no	-0.4211 *
ENSMUSG00000016252	Atp5e	out	yes	out	out	-0.4185 ***
ENSMUSG00000040952	Rps19	out	out	no	out	-0.4116 **
ENSMUSG00000026072	Il1r1	out	out	no	out	-0.4113 *
ENSMUSG00000024349	Sting1	out	out	no	no	-0.4096 **
ENSMUSG00000024270	Slc39a6	out	out	out	no	-0.4025 **
ENSMUSG00000034652	Cd300a	out	out	no	no	-0.3974 *
ENSMUSG00000050737	Ptges	out	out	no	out	-0.3871 *
ENSMUSG00000023078	Cxcl13	out	out	no	out	-0.385 *
ENSMUSG00000029053	Prkcz	out	out	no	out	-0.3833 *
ENSMUSG00000036526	Card11	out	out	out	no	-0.3706
ENSMUSG00000044734	Serpinb1a	out	out	no	out	-0.363
ENSMUSG00000003051	Elf3	out	out	no	out	-0.3611 *
ENSMUSG00000031628	Casp3	out	out	no	out	-0.3605 *
ENSMUSG00000010047	Hyal2	out	out	no	out	-0.3603 **
ENSMUSG00000003873	Bax	out	out	out	no	-0.3589 **
ENSMUSG00000032330	Cox7a2	out	yes	out	out	-0.3568 **
ENSMUSG00000032508	Myd88	out	out	no	no	-0.348 *
ENSMUSG00000020642	Rnf144a	out	out	out	no	-0.3465
ENSMUSG00000005057	Sh2b2	out	out	out	no	-0.339
ENSMUSG00000039196	Orm1	out	out	no	out	-0.3377
ENSMUSG00000053897	Slc39a8	out	out	no	out	-0.3326
ENSMUSG00000020707	Rnf135	out	out	out	no	-0.3305 *
ENSMUSG00000026073	Il1r2	out	out	no	out	-0.3291
ENSMUSG00000053846	Lipg	yes	out	out	out	-0.3256 **
ENSMUSG00000022797	Tfrc	out	out	no	out	-0.3224 *
ENSMUSG00000029416	Slc15a4	out	out	out	no	-0.3208 *
ENSMUSG00000005779	Psmb4	out	out	no	out	-0.3178 *
ENSMUSG00000020178	Adora2a	out	out	no	out	-0.314
ENSMUSG00000039208	Metrnl	out	out	no	out	-0.3131
ENSMUSG00000063281	Zfp35	out	out	no	out	-0.3117
ENSMUSG00000024397	Aif1	out	out	no	out	-0.3094
ENSMUSG00000029135	Fosl2	out	out	no	no	-0.3071 *
ENSMUSG00000071014	Ndufb6	out	yes	out	out	-0.2987 **
ENSMUSG00000020163	Uqcr11	out	yes	out	out	-0.2967 *
ENSMUSG00000050132	Sarm1	out	out	out	no	-0.2925
ENSMUSG00000049307	Fut4	out	out	no	out	-0.2907
ENSMUSG00000015619	Gata3	out	out	no	no	-0.2903
ENSMUSG00000066677	Ifi208	out	out	no	no	-0.29
ENSMUSG00000025225	Nfkb2	out	out	no	out	-0.2891 *
ENSMUSG00000027217	Tspan18	out	out	no	out	-0.2868
ENSMUSG00000001666	Ddt	out	out	no	out	-0.2867 *
ENSMUSG00000025083	Afap1l2	out	out	no	out	-0.285
ENSMUSG00000061518	Cox5b	out	yes	out	out	-0.285 *
ENSMUSG00000025340	Rabgef1	out	out	no	no	-0.2796 **
ENSMUSG00000037966	Ninj1	out	out	no	no	-0.2776
ENSMUSG00000034957	Cebpa	out	out	no	out	-0.277
ENSMUSG00000031778	Cx3cl1	out	out	no	out	-0.2732
ENSMUSG00000113902	Ndufb1	out	yes	out	out	-0.2713
ENSMUSG00000079037	Prnp	out	out	out	no	-0.2706 ***
ENSMUSG00000017204	Gsdma	out	out	no	out	-0.2674
ENSMUSG00000021938	Pspc1	out	out	out	no	-0.2674
ENSMUSG00000029687	Ezh2	out	out	no	out	-0.2657
ENSMUSG00000024426	Atat1	out	out	no	no	-0.2646
ENSMUSG00000021290	Atp5mpl	out	yes	out	out	-0.2635 *
ENSMUSG00000022018	Rgcc	out	out	out	no	-0.2625
ENSMUSG00000028364	Tnc	out	out	no	out	-0.2611
ENSMUSG00000041827	Oasl1	out	out	out	no	-0.2582
ENSMUSG00000022508	Bcl6	out	out	no	out	-0.2577
ENSMUSG00000025779	Ly96	out	out	no	no	-0.2571
ENSMUSG00000063856	Gpx1	out	out	no	out	-0.2563
ENSMUSG00000018770	Atp5g3	out	yes	out	out	-0.2553
ENSMUSG00000030474	Siglece	out	out	no	out	-0.2538
ENSMUSG00000036091	Hyal3	out	out	no	out	-0.2512
ENSMUSG00000028359	Orm3	out	out	no	out	-0.2495
ENSMUSG00000038527	C1rl	out	out	out	no	-0.2485
ENSMUSG00000021678	F2rl1	out	out	no	no	-0.2464
ENSMUSG00000047990	C2cd4a	out	out	no	out	-0.2451
ENSMUSG00000051076	Vtcn1	out	out	out	no	-0.2445
ENSMUSG00000022982	Sod1	out	out	no	out	-0.2432
ENSMUSG00000052336	Cx3cr1	out	out	no	out	-0.2432
ENSMUSG00000024539	Ptpn2	out	out	no	no	-0.2424 *
ENSMUSG00000028398	Dmac1	out	yes	out	out	-0.2348
ENSMUSG00000014294	Ndufa2	out	yes	out	out	-0.2307 *
ENSMUSG00000032081	Apoc3	yes	out	out	out	-0.2303
ENSMUSG00000061780	Cfd	out	out	out	no	-0.2296
ENSMUSG00000027364	Usp50	out	out	no	no	-0.2287
ENSMUSG00000053475	Tnfaip6	out	out	no	out	-0.2261
ENSMUSG00000020053	Igf1	out	out	no	out	-0.226
ENSMUSG00000002416	Ndufb2	out	yes	out	out	-0.226
ENSMUSG00000033233	Trim45	out	out	no	out	-0.2205
ENSMUSG00000078853	Igtp	out	out	no	no	-0.22
ENSMUSG00000052889	Prkcb	out	out	out	no	-0.2198
ENSMUSG00000063882	Uqcrh	out	yes	out	out	-0.2198
ENSMUSG00000024256	Adcyap1	out	out	no	out	-0.2189
ENSMUSG00000030785	Cox6a2	out	yes	out	out	-0.2186
ENSMUSG00000041939	Mvk	out	out	no	out	-0.2185
ENSMUSG00000030107	Usp18	out	out	no	out	-0.2178
ENSMUSG00000033174	Mgll	yes	out	no	out	-0.2172
ENSMUSG00000054517	Trim65	out	out	no	out	-0.2129
ENSMUSG00000028098	Rnf115	out	out	out	no	-0.2117
ENSMUSG00000030281	Il17rc	out	out	no	out	-0.2109
ENSMUSG00000042677	Zc3h12a	out	out	no	no	-0.2097
ENSMUSG00000074682	Zcchc3	out	out	out	no	-0.2073
ENSMUSG00000018868	Pnpla5	yes	out	out	out	-0.2062
ENSMUSG00000028455	Stoml2	out	out	out	no	-0.206
ENSMUSG00000001348	Acp5	out	out	no	out	-0.2033
ENSMUSG00000047030	Spata2	out	out	no	out	-0.2022
ENSMUSG00000059534	Uqcr10	out	yes	out	out	-0.2014
ENSMUSG00000051811	Cox6b2	out	yes	out	out	-0.1996
ENSMUSG00000028648	Ndufs5	out	yes	out	out	-0.1995
ENSMUSG00000030717	Nupr1	out	out	no	out	-0.1995
ENSMUSG00000026032	Ndufb3	out	yes	out	out	-0.1993
ENSMUSG00000030751	Psma1	out	out	no	out	-0.1987
ENSMUSG00000022181	C6	out	out	out	no	-0.1987
ENSMUSG00000024160	Spsb3	out	out	out	no	-0.1972
ENSMUSG00000036242	Armh4	out	out	no	out	-0.1972
ENSMUSG00000032011	Thy1	out	out	out	no	-0.1971
ENSMUSG00000041881	Ndufa7	out	yes	out	out	-0.197
ENSMUSG00000024402	Lta	out	out	no	out	-0.1956
ENSMUSG00000034855	Cxcl10	out	out	no	out	-0.1954
ENSMUSG00000031887	Tradd	out	out	no	out	-0.1954
ENSMUSG00000016427	Ndufa1	out	yes	out	out	-0.1952
ENSMUSG00000032540	Abhd5	yes	out	out	out	-0.1944
ENSMUSG00000021322	Aoah	out	out	no	out	-0.1927
ENSMUSG00000005312	Ubqln1	out	out	out	no	-0.1926
ENSMUSG00000000088	Cox5a	out	yes	out	out	-0.1912
ENSMUSG00000030748	Il4ra	out	out	no	out	-0.1909
ENSMUSG00000008734	Gprc5b	out	out	no	out	-0.1889
ENSMUSG00000031955	Bcar1	out	out	out	no	-0.1872
ENSMUSG00000027637	Rab5if	out	yes	out	out	-0.1853
ENSMUSG00000044894	Uqcrq	out	yes	out	out	-0.1853
ENSMUSG00000025488	Cox8b	out	yes	out	out	-0.1846
ENSMUSG00000004814	Ccl24	out	out	no	out	-0.1843
ENSMUSG00000030595	Nfkbib	out	out	no	out	-0.184
ENSMUSG00000074361	C5ar2	out	out	no	no	-0.1831
ENSMUSG00000027298	Tyro3	out	out	no	no	-0.1826
ENSMUSG00000022450	Ndufa6	out	yes	out	out	-0.1824
ENSMUSG00000037318	Traf3ip3	out	out	out	no	-0.1821
ENSMUSG00000006134	Crkl	out	out	out	no	-0.1817
ENSMUSG00000021606	Ndufs6	out	yes	out	out	-0.1816
ENSMUSG00000041872	Il17f	out	out	no	out	-0.1815
ENSMUSG00000033307	Mif	out	out	no	out	-0.1811
ENSMUSG00000044147	Arf6	out	out	out	no	-0.1803
ENSMUSG00000044244	Il20rb	out	out	no	out	-0.1798
ENSMUSG00000036751	Cox6b1	out	yes	out	out	-0.1793
ENSMUSG00000038717	Atp5l	out	yes	out	out	-0.1792
ENSMUSG00000023235	Ccl25	out	out	no	out	-0.1789
ENSMUSG00000016495	Plgrkt	out	out	no	out	-0.1767
ENSMUSG00000002992	Apoc2	yes	out	out	out	-0.1761
ENSMUSG00000010358	Ifi35	out	out	no	no	-0.1754
ENSMUSG00000026872	Zeb2	out	out	no	out	-0.1751
ENSMUSG00000002983	Relb	out	out	no	out	-0.1739
ENSMUSG00000039099	Wdr93	out	yes	out	out	-0.1721
ENSMUSG00000052397	Ezr	out	out	out	no	-0.1719
ENSMUSG00000020455	Trim11	out	out	no	no	-0.171
ENSMUSG00000027673	Ndufb5	out	yes	out	out	-0.1702
ENSMUSG00000054383	Pnma1	out	out	no	out	-0.1698
ENSMUSG00000031536	Polb	out	out	no	out	-0.1696
ENSMUSG00000003184	Irf3	out	out	no	no	-0.1693
ENSMUSG00000031231	Cox7b	out	yes	out	out	-0.1686
ENSMUSG00000031659	Adcy7	out	out	no	out	-0.1684
ENSMUSG00000025204	Ndufb8	out	yes	out	out	-0.1673
ENSMUSG00000017778	Cox7c	out	yes	out	out	-0.167
ENSMUSG00000045827	Serpinb9	out	out	no	out	-0.1668
ENSMUSG00000090877	Hspa1b	out	out	out	no	-0.1664
ENSMUSG00000037872	Ackr1	out	out	no	out	-0.1662
ENSMUSG00000031681	Smad1	out	out	no	out	-0.1656
ENSMUSG00000044350	Lacc1	out	out	no	no	-0.165
ENSMUSG00000058914	C1qtnf3	out	out	no	out	-0.1647
ENSMUSG00000031059	Ndufb11	out	yes	out	out	-0.1622
ENSMUSG00000028683	Eif2b3	out	out	out	no	-0.1611
ENSMUSG00000051314	Ffar2	out	out	no	no	-0.1611
ENSMUSG00000037362	Ccn3	out	out	no	out	-0.1611
ENSMUSG00000071528	Atp5md	out	yes	out	out	-0.1609
ENSMUSG00000071654	Uqcc3	out	yes	out	out	-0.1609
ENSMUSG00000073155	1810058I24Rik	out	yes	no	no	-0.1609
ENSMUSG00000018927	Ccl6	out	out	no	out	-0.159
ENSMUSG00000029082	Bst1	out	out	no	out	-0.1589
ENSMUSG00000019122	Ccl9	out	out	no	out	-0.1589
ENSMUSG00000000440	Pparg	out	out	no	out	-0.1572
ENSMUSG00000001729	Akt1	out	out	no	no	-0.1566
ENSMUSG00000036896	C1qc	out	out	out	no	-0.1561
ENSMUSG00000060803	Gstp1	out	out	no	out	-0.1556
ENSMUSG00000110195	Pde2a	out	out	no	out	-0.155
ENSMUSG00000028128	F3	out	out	no	out	-0.154
ENSMUSG00000026883	Dab2ip	out	out	no	no	-0.154
ENSMUSG00000029373	Pf4	out	out	no	out	-0.1526
ENSMUSG00000027597	Ahcy	out	out	no	out	-0.1512
ENSMUSG00000079164	Tlr5	out	out	no	no	-0.1507
ENSMUSG00000035112	Wnk4	out	out	no	out	-0.1493
ENSMUSG00000033545	Znrf1	out	out	out	no	-0.1491
ENSMUSG00000052593	Adam17	out	out	no	out	-0.1491
ENSMUSG00000036199	Ndufa13	out	yes	out	out	-0.1485
ENSMUSG00000020153	Ndufs7	out	yes	out	out	-0.1475
ENSMUSG00000036905	C1qb	out	out	out	no	-0.1465
ENSMUSG00000070056	Mfhas1	out	out	no	no	-0.1463
ENSMUSG00000014313	Cox6c	out	yes	out	out	-0.1449
ENSMUSG00000074218	Cox7a1	out	yes	out	out	-0.1441
ENSMUSG00000036887	C1qa	out	out	no	no	-0.1436
ENSMUSG00000020022	Ndufa12	out	yes	out	out	-0.1428
ENSMUSG00000032322	Pstpip1	out	out	no	out	-0.1428
ENSMUSG00000054814	Usp46	out	out	out	no	-0.1427
ENSMUSG00000030966	Trim21	out	out	no	out	-0.1423
ENSMUSG00000005150	Wdr83	out	out	no	out	-0.1421
ENSMUSG00000031157	Pqbp1	out	out	out	no	-0.1411
ENSMUSG00000033938	Ndufb7	out	yes	out	out	-0.1386
ENSMUSG00000023089	Ndufa5	out	yes	out	out	-0.1384
ENSMUSG00000078719	Msmp	out	out	no	out	-0.1373
ENSMUSG00000038552	Fndc4	out	out	no	out	-0.137
ENSMUSG00000027646	Src	out	out	out	no	-0.1348
ENSMUSG00000030579	Tyrobp	out	out	no	no	-0.1347
ENSMUSG00000032402	Smad3	out	out	no	out	-0.1343
ENSMUSG00000059923	Grb2	out	out	out	no	-0.134
ENSMUSG00000021408	Ripk1	out	out	no	out	-0.1338
ENSMUSG00000025199	Chuk	out	out	out	no	-0.1334
ENSMUSG00000005506	Celf1	out	out	no	out	-0.1322
ENSMUSG00000000318	Clec10a	out	out	no	out	-0.1322
ENSMUSG00000024665	Fads2	out	out	no	out	-0.1314
ENSMUSG00000003352	Cacnb3	out	out	out	no	-0.1313
ENSMUSG00000029388	Eif2b1	out	out	out	no	-0.131
ENSMUSG00000068037	Mas1	out	out	no	out	-0.1309
ENSMUSG00000034566	Atp5h	out	yes	out	out	-0.1294
ENSMUSG00000054200	Ffar4	out	out	no	out	-0.1293
ENSMUSG00000004788	Eif2b2	out	out	out	no	-0.1289
ENSMUSG00000030067	Foxp1	out	out	no	no	-0.1287
ENSMUSG00000075701	Selenos	out	out	no	out	-0.1276
ENSMUSG00000061540	Orm2	out	out	no	out	-0.1268
ENSMUSG00000079614	Seh1l	out	out	no	out	-0.1256
ENSMUSG00000022878	Adipoq	out	out	no	out	-0.1254
ENSMUSG00000035042	Ccl5	out	out	no	out	-0.1252
ENSMUSG00000032420	Nt5e	out	out	no	out	-0.1247
ENSMUSG00000029632	Ndufa4	out	yes	out	out	-0.1244
ENSMUSG00000051998	Lax1	out	out	out	no	-0.1238
ENSMUSG00000026117	Zap70	out	out	out	no	-0.1233
ENSMUSG00000024670	Cd6	out	out	no	out	-0.1229
ENSMUSG00000005510	Ndufs3	out	yes	out	out	-0.1227
ENSMUSG00000005262	Ufd1	out	out	out	no	-0.1227
ENSMUSG00000025509	Pnpla2	yes	out	out	out	-0.1226
ENSMUSG00000002985	Apoe	out	out	no	out	-0.1224
ENSMUSG00000050732	Vamp8	out	out	no	out	-0.1224
ENSMUSG00000032369	Plscr1	out	out	no	no	-0.1204
ENSMUSG00000019326	Aoc3	out	out	no	out	-0.1202
ENSMUSG00000059498	Fcgr3	out	out	no	out	-0.1199
ENSMUSG00000032312	Csk	out	out	out	no	-0.1193
ENSMUSG00000020246	Hcfc2	out	out	out	no	-0.1193
ENSMUSG00000022575	Gsdmd	out	out	no	out	-0.1187
ENSMUSG00000024038	Ndufv3	out	yes	out	out	-0.1185
ENSMUSG00000021520	Uqcrb	out	yes	out	out	-0.1181
ENSMUSG00000038462	Uqcrfs1	out	yes	out	out	-0.1179
ENSMUSG00000060913	Trim55	out	out	no	out	-0.1177
ENSMUSG00000027221	Chst1	out	out	no	out	-0.1173
ENSMUSG00000022037	Clu	out	out	no	out	-0.1165
ENSMUSG00000032193	Ldlr	yes	out	no	out	-0.1159
ENSMUSG00000040048	Ndufb10	out	yes	out	out	-0.1155
ENSMUSG00000021764	Ndufs4	out	yes	no	out	-0.115
ENSMUSG00000068220	Lgals1	out	out	no	out	-0.1142
ENSMUSG00000020275	Rel	out	out	no	out	-0.1142
ENSMUSG00000024425	Ndfip1	out	out	no	out	-0.1141
ENSMUSG00000061731	Ext1	out	out	no	out	-0.1141
ENSMUSG00000002379	Ndufa11	out	yes	out	out	-0.114
ENSMUSG00000026895	Ndufa8	out	yes	out	out	-0.1132
ENSMUSG00000031696	Vps35	out	out	no	out	-0.1121
ENSMUSG00000030142	Clec4e	out	out	out	no	-0.1111
ENSMUSG00000015947	Fcgr1	out	out	no	out	-0.1102
ENSMUSG00000030742	Lat	out	out	no	no	-0.1094
ENSMUSG00000039206	Daglb	yes	out	no	out	-0.1092
ENSMUSG00000078616	Trim30c	out	out	out	no	-0.1086
ENSMUSG00000034744	Nagk	out	out	out	no	-0.1085
ENSMUSG00000031818	Cox4i1	out	yes	out	out	-0.1084
ENSMUSG00000030744	Rps3	out	out	out	no	-0.1077
ENSMUSG00000006057	Atp5g1	out	yes	out	out	-0.1074
ENSMUSG00000024371	C2	out	out	out	no	-0.1066
ENSMUSG00000022890	Atp5j	out	yes	out	out	-0.1052
ENSMUSG00000036372	Tmem258	out	out	no	out	-0.1052
ENSMUSG00000041343	Ankrd42	out	out	no	out	-0.1036
ENSMUSG00000025188	Hps1	out	out	no	out	-0.1028
ENSMUSG00000026753	Ppp6c	out	out	out	no	-0.1023
ENSMUSG00000022014	Epsti1	out	out	no	out	-0.1021
ENSMUSG00000000563	Atp5pb	out	yes	out	out	-0.1018
ENSMUSG00000028577	Plaa	out	out	no	out	-0.1009
ENSMUSG00000024122	Pdpk1	out	out	out	no	-0.1008
ENSMUSG00000022808	Snx4	out	out	no	out	-0.1006
ENSMUSG00000050856	Atp5k	out	yes	out	out	-0.0993
ENSMUSG00000046031	Calhm6	out	out	no	out	-0.0991
ENSMUSG00000018500	Adora2b	out	out	no	out	-0.0979
ENSMUSG00000027514	Zbp1	out	out	no	no	-0.097
ENSMUSG00000044701	Il27	out	out	no	out	-0.097
ENSMUSG00000062515	Fabp4	out	out	no	out	-0.0955
ENSMUSG00000027997	Casp6	out	out	no	no	-0.0954
ENSMUSG00000029869	Ephb6	out	out	no	out	-0.0953
ENSMUSG00000078599	Skint8	out	out	out	no	-0.0946
ENSMUSG00000035674	Ndufa3	out	yes	out	out	-0.0942
ENSMUSG00000036504	Phpt1	out	out	out	no	-0.0935
ENSMUSG00000002108	Nr1h3	out	out	no	no	-0.0934
ENSMUSG00000046688	Tifa	out	out	out	no	-0.0932
ENSMUSG00000051969	Tlr11	out	out	no	no	-0.0919
ENSMUSG00000022354	Ndufb9	out	yes	out	out	-0.0906
ENSMUSG00000021936	Mapk8	out	out	no	no	-0.0901
ENSMUSG00000003123	Lipe	no	out	out	out	-0.09
ENSMUSG00000003072	Atp5d	out	yes	out	out	-0.0893
ENSMUSG00000013236	Ptprs	out	out	out	no	-0.0885
ENSMUSG00000053318	Slamf8	out	out	no	out	-0.088
ENSMUSG00000005161	Prdx2	out	out	no	out	-0.0878
ENSMUSG00000052776	Oas1a	out	out	out	no	-0.087
ENSMUSG00000017412	Cacnb4	out	out	out	no	-0.0869
ENSMUSG00000024313	Mep1b	out	out	no	out	-0.0867
ENSMUSG00000062683	Atp5g2	out	yes	out	out	-0.0857
ENSMUSG00000028191	Bcl10	out	out	out	no	-0.0854
ENSMUSG00000021070	Bdkrb2	out	out	no	out	-0.0847
ENSMUSG00000061132	Blnk	out	out	out	no	-0.0843
ENSMUSG00000034126	Pomt2	out	out	no	out	-0.0837
ENSMUSG00000037916	Ndufv1	out	yes	out	out	-0.0834
ENSMUSG00000028029	Aimp1	out	out	no	out	-0.083
ENSMUSG00000020787	P2rx1	out	out	no	out	-0.0827
ENSMUSG00000022820	Ndufb4	out	yes	out	out	-0.0824
ENSMUSG00000058715	Fcer1g	out	out	no	no	-0.0809
ENSMUSG00000069874	Irgm2	out	out	no	no	-0.0781
ENSMUSG00000074781	Ube2n	out	out	out	no	-0.0769
ENSMUSG00000028820	Sfpq	out	out	out	no	-0.0765
ENSMUSG00000029075	Tnfrsf4	out	out	no	out	-0.076
ENSMUSG00000022471	Xrcc6	out	out	out	no	-0.0758
ENSMUSG00000027239	Mdk	out	out	no	out	-0.0756
ENSMUSG00000029199	Lias	out	out	no	out	-0.0742
ENSMUSG00000047139	Cd24a	out	out	no	out	-0.0741
ENSMUSG00000005672	Kit	out	out	no	out	-0.0741
ENSMUSG00000043501	Lgals2	out	out	no	out	-0.0739
ENSMUSG00000031196	F8	out	out	no	out	-0.0738
ENSMUSG00000030615	Tmem126a	out	out	out	no	-0.073
ENSMUSG00000004085	Map3k20	out	out	no	out	-0.0728
ENSMUSG00000028108	Ecm1	out	out	no	out	-0.0723
ENSMUSG00000025809	Itgb1	out	out	no	out	-0.072
ENSMUSG00000015837	Sqstm1	out	out	out	no	-0.0717
ENSMUSG00000026321	Tnfrsf11a	out	out	no	out	-0.0704
ENSMUSG00000026536	Ifi211	out	out	out	no	-0.0702
ENSMUSG00000027035	Cers6	out	out	no	out	-0.0689
ENSMUSG00000044813	Shb	out	out	out	no	-0.0677
ENSMUSG00000009876	Cox4i2	out	no	out	out	-0.0673
ENSMUSG00000046034	Otulin	out	out	no	no	-0.0668
ENSMUSG00000039246	Lyplal1	out	out	out	no	-0.0664
ENSMUSG00000005951	Shpk	out	out	no	out	-0.0661
ENSMUSG00000023571	C1qtnf12	out	out	no	out	-0.0661
ENSMUSG00000053436	Mapk14	out	out	no	out	-0.0659
ENSMUSG00000042613	Pbxip1	out	out	no	out	-0.065
ENSMUSG00000026401	Cd55b	out	out	out	no	-0.0649
ENSMUSG00000025986	Slc39a10	out	out	out	no	-0.0648
ENSMUSG00000073491	Ifi213	out	out	no	no	-0.0636
ENSMUSG00000009863	Sdhb	out	no	out	out	-0.0634
ENSMUSG00000003235	Eif2b5	out	out	out	no	-0.0634
ENSMUSG00000032679	Cd59a	out	out	out	no	-0.0631
ENSMUSG00000031671	Setd6	out	out	no	out	-0.0631
ENSMUSG00000025746	Il6	out	out	no	out	-0.0629
ENSMUSG00000055633	Zfp580	out	out	no	out	-0.0628
ENSMUSG00000036748	Cuedc2	out	out	no	out	-0.0624
ENSMUSG00000022551	Cyc1	out	no	out	out	-0.0622
ENSMUSG00000026656	Fcgr2b	out	out	no	out	-0.062
ENSMUSG00000026938	Fcna	out	out	out	no	-0.061
ENSMUSG00000050965	Prkca	out	out	no	out	-0.061
ENSMUSG00000094686	Ccl21a	out	out	no	out	-0.0606
ENSMUSG00000024404	Riok3	out	out	out	no	-0.06
ENSMUSG00000021091	Serpina3n	out	out	no	out	-0.0599
ENSMUSG00000068923	Syt11	out	out	no	out	-0.0579
ENSMUSG00000006611	Hfe	out	out	no	out	-0.0574
ENSMUSG00000061878	Sphk1	out	out	no	out	-0.0566
ENSMUSG00000018446	C1qbp	out	out	out	no	-0.0561
ENSMUSG00000002250	Ppard	out	out	no	out	-0.0559
ENSMUSG00000051675	Trim32	out	out	out	no	-0.0556
ENSMUSG00000035673	Sbno2	out	out	no	out	-0.055
ENSMUSG00000028413	B4galt1	out	out	no	out	-0.0548
ENSMUSG00000044206	Vsig4	out	out	out	no	-0.0548
ENSMUSG00000037553	Zdhhc18	out	out	out	no	-0.0547
ENSMUSG00000038690	Atp5j2	out	no	out	out	-0.0545
ENSMUSG00000071005	Ccl19	out	out	no	out	-0.0545
ENSMUSG00000044162	Tnip3	out	out	out	no	-0.0544
ENSMUSG00000000399	Ndufa9	out	no	out	out	-0.0528
ENSMUSG00000032577	Mapkapk3	out	out	out	no	-0.0528
ENSMUSG00000038304	Cd160	out	out	out	no	-0.0524
ENSMUSG00000022414	Tab1	out	out	out	no	-0.0523
ENSMUSG00000032691	Nlrp3	out	out	no	no	-0.0522
ENSMUSG00000037405	Icam1	out	out	no	out	-0.0522
ENSMUSG00000034889	Cactin	out	out	out	no	-0.0521
ENSMUSG00000020919	Stat5b	out	out	no	out	-0.0517
ENSMUSG00000003283	Hck	out	out	no	out	-0.0515
ENSMUSG00000000049	Apoh	no	out	out	out	-0.0509
ENSMUSG00000025393	Atp5b	out	no	out	out	-0.0507
ENSMUSG00000053182	Gm609	out	out	no	out	-0.0506
ENSMUSG00000039703	Nploc4	out	out	out	no	-0.0494
ENSMUSG00000013707	Tnfaip8l2	out	out	no	out	-0.0494
ENSMUSG00000027878	Notch2	out	out	no	out	-0.0493
ENSMUSG00000034175	Rhbdd3	out	out	no	out	-0.0492
ENSMUSG00000009108	Gnat2	out	out	no	out	-0.0488
ENSMUSG00000049734	Trex1	out	out	no	no	-0.0484
ENSMUSG00000020458	Rtn4	out	out	no	no	-0.0481
ENSMUSG00000066366	Serpina1a	out	out	no	out	-0.0479
ENSMUSG00000026068	Il18rap	out	out	no	out	-0.0476
ENSMUSG00000015568	Lpl	no	out	no	out	-0.0469
ENSMUSG00000001119	Col6a1	out	out	no	out	-0.0466
ENSMUSG00000040592	Cd79b	out	out	out	no	-0.0466
ENSMUSG00000024235	Map3k8	out	out	no	out	-0.0459
ENSMUSG00000049871	Nlrc3	out	out	no	no	-0.0448
ENSMUSG00000040620	Dhx33	out	out	no	no	-0.0442
ENSMUSG00000015721	Nlrp5	out	out	no	out	-0.044
ENSMUSG00000050199	Lgr4	out	out	out	no	-0.0434
ENSMUSG00000001436	Slc19a1	out	out	out	no	-0.0428
ENSMUSG00000054894	Dmac2l	out	no	out	out	-0.0425
ENSMUSG00000020399	Havcr2	out	out	no	no	-0.042
ENSMUSG00000027358	Bmp2	out	out	no	out	-0.0417
ENSMUSG00000046711	Hmga1	out	out	no	out	-0.0415
ENSMUSG00000025888	Casp1	out	out	no	no	-0.0407
ENSMUSG00000002413	Braf	out	out	out	no	-0.0406
ENSMUSG00000025279	Dnase1l3	out	out	no	out	-0.0405
ENSMUSG00000021277	Traf3	out	out	out	no	-0.0395
ENSMUSG00000010051	Hyal1	out	out	no	out	-0.0394
ENSMUSG00000017837	Nkiras2	out	out	no	out	-0.0394
ENSMUSG00000066861	Oas1g	out	out	out	no	-0.0392
ENSMUSG00000031311	Nono	out	out	out	no	-0.039
ENSMUSG00000034371	Tkfc	out	out	out	no	-0.0389
ENSMUSG00000013878	Rnf170	out	out	out	no	-0.0388
ENSMUSG00000017211	Gsdma2	out	out	no	out	-0.0387
ENSMUSG00000034786	Gpsm3	out	out	no	out	-0.0382
ENSMUSG00000004612	Nkg7	out	out	no	out	-0.038
ENSMUSG00000039844	Rapgef1	out	out	out	no	-0.0376
ENSMUSG00000022752	Tomm70a	out	out	out	no	-0.0375
ENSMUSG00000004264	Phb2	out	out	out	no	-0.0372
ENSMUSG00000029390	Tmed2	out	out	no	out	-0.0371
ENSMUSG00000022285	Ywhaz	out	out	no	out	-0.0371
ENSMUSG00000042569	Dhrs7b	out	out	no	out	-0.0369
ENSMUSG00000037152	Ndufc1	out	no	out	out	-0.0367
ENSMUSG00000023349	Clec4n	out	out	out	no	-0.0365
ENSMUSG00000042429	Adora1	out	out	no	out	-0.0365
ENSMUSG00000024576	Csnk1a1	out	out	no	no	-0.0364
ENSMUSG00000021901	Bap1	out	out	no	out	-0.0363
ENSMUSG00000036908	Unc93b1	out	out	out	no	-0.0359
ENSMUSG00000051457	Spn	out	out	no	out	-0.0351
ENSMUSG00000005823	Gpr108	out	out	out	no	-0.0349
ENSMUSG00000037731	Themis2	out	out	no	no	-0.0348
ENSMUSG00000022659	Gcsam	out	out	out	no	-0.0345
ENSMUSG00000051439	Cd14	out	out	no	no	-0.0345
ENSMUSG00000029185	Fam114a1	out	out	no	out	-0.0339
ENSMUSG00000000171	Sdhd	out	no	out	out	-0.0335
ENSMUSG00000015966	Il17rb	out	out	no	out	-0.0333
ENSMUSG00000026029	Casp8	out	out	no	out	-0.0333
ENSMUSG00000022534	Mefv	out	out	no	no	-0.0323
ENSMUSG00000029474	Rnf34	out	out	out	no	-0.0316
ENSMUSG00000029838	Ptn	out	out	no	out	-0.0316
ENSMUSG00000042349	Ikbke	out	out	out	no	-0.0313
ENSMUSG00000032035	Ets1	out	out	no	out	-0.0311
ENSMUSG00000010054	Tusc2	out	out	no	out	-0.0307
ENSMUSG00000027398	Il1b	out	out	no	no	-0.0299
ENSMUSG00000029468	P2rx7	out	out	no	out	-0.0293
ENSMUSG00000024248	Cox7a2l	out	no	out	out	-0.029
ENSMUSG00000054892	Txk	out	out	out	no	-0.0289
ENSMUSG00000112148	Lilrb4a	out	out	yes	yes	-0.0288
ENSMUSG00000004040	Stat3	out	out	no	out	-0.0286
ENSMUSG00000030869	Ndufab1	out	no	out	out	-0.0284
ENSMUSG00000051498	Tlr6	out	out	no	no	-0.0261
ENSMUSG00000063358	Mapk1	out	out	out	no	-0.0255
ENSMUSG00000036712	Cyld	out	out	no	no	-0.0246
ENSMUSG00000001128	Cfp	out	out	out	no	-0.0245
ENSMUSG00000042350	Arel1	out	out	no	out	-0.0235
ENSMUSG00000028964	Park7	out	out	no	out	-0.0234
ENSMUSG00000027466	Rbck1	out	out	out	no	-0.0233
ENSMUSG00000073489	Ifi204	out	out	out	no	-0.0223
ENSMUSG00000026399	Cd55	out	out	out	no	-0.022
ENSMUSG00000118670	Muc19	out	out	no	out	-0.0214
ENSMUSG00000059866	Tnip2	out	out	no	no	-0.0207
ENSMUSG00000022901	Cd86	out	out	out	no	-0.0207
ENSMUSG00000040552	C3ar1	out	out	no	no	-0.0205
ENSMUSG00000024844	Banf1	out	out	out	no	-0.0204
ENSMUSG00000029821	Gsdme	out	out	no	out	-0.0202
ENSMUSG00000025651	Uqcrc1	out	no	out	out	-0.0197
ENSMUSG00000004270	Lpcat3	out	out	no	out	-0.0191
ENSMUSG00000035086	Becn1	out	out	out	no	-0.019
ENSMUSG00000040899	Ccr6	out	out	no	out	-0.0187
ENSMUSG00000068686	Cd59b	out	out	out	no	-0.0184
ENSMUSG00000040423	Rc3h1	out	out	out	no	-0.018
ENSMUSG00000026260	Ndufa10	out	no	out	out	-0.0165
ENSMUSG00000028790	Khdrbs1	out	out	out	no	-0.0147
ENSMUSG00000039521	Foxp3	out	out	no	no	-0.0143
ENSMUSG00000031948	Kars	out	out	no	out	-0.0143
ENSMUSG00000032487	Ptgs2	out	out	no	out	-0.0143
ENSMUSG00000024379	Tslp	out	out	no	out	-0.014
ENSMUSG00000024083	Pja2	out	out	no	no	-0.0137
ENSMUSG00000044827	Tlr1	out	out	no	no	-0.0135
ENSMUSG00000040268	Plekha1	out	out	out	no	-0.0132
ENSMUSG00000030647	Ndufc2	out	no	out	out	-0.0128
ENSMUSG00000025017	Pik3ap1	out	out	no	no	-0.0125
ENSMUSG00000022552	Sharpin	out	out	no	out	-0.012
ENSMUSG00000041135	Ripk2	out	out	out	no	-0.012
ENSMUSG00000033033	Calhm2	out	out	no	out	-0.0115
ENSMUSG00000026433	Rab29	out	out	out	no	-0.0113
ENSMUSG00000029550	Sppl3	out	out	out	no	-0.0106
ENSMUSG00000019278	Dpep1	out	out	no	out	-0.0106
ENSMUSG00000030884	Uqcrc2	out	no	out	out	-0.0105
ENSMUSG00000015083	C8g	out	out	out	no	-0.0098
ENSMUSG00000031627	Irf2	out	out	out	no	-0.0096
ENSMUSG00000025058	Tasl	out	out	out	no	-0.0095
ENSMUSG00000075376	Rc3h2	out	out	out	no	-0.0092
ENSMUSG00000001761	Smo	out	out	no	out	-0.0092
ENSMUSG00000030760	Acer3	out	out	no	out	-0.0091
ENSMUSG00000099974	Bcl2a1d	out	out	out	no	-0.009
ENSMUSG00000059734	Ndufs8	out	no	out	out	-0.0087
ENSMUSG00000029613	Eif2ak1	out	out	no	out	-0.0087
ENSMUSG00000068798	Rap1a	out	out	out	no	-0.0087
ENSMUSG00000007836	Hnrnpa0	out	out	no	out	-0.0085
ENSMUSG00000016481	Cr1l	out	out	out	no	-0.0076
ENSMUSG00000033538	Casp4	out	out	no	no	-0.0075
ENSMUSG00000050310	Rictor	out	out	no	out	-0.007
ENSMUSG00000070000	Fcho1	out	out	out	no	-0.007
ENSMUSG00000028700	Pomgnt1	out	out	no	out	-0.007
ENSMUSG00000043496	Tril	out	out	no	no	-0.0068
ENSMUSG00000047497	Adamts12	out	out	no	out	-0.0066
ENSMUSG00000041560	Nop53	out	out	out	no	-0.0066
ENSMUSG00000027347	Rasgrp1	out	out	no	out	-0.0065
ENSMUSG00000030653	Gm45837	out	out	no	out	-0.0063
ENSMUSG00000002688	Prkd1	out	out	no	no	-0.0062
ENSMUSG00000040280	Ndufa4l2	out	no	out	out	-0.0061
ENSMUSG00000037849	Ifi206	out	out	no	no	-0.0058
ENSMUSG00000026778	Prkcq	out	out	no	out	-0.0056
ENSMUSG00000024164	C3	out	out	no	no	-0.0049
ENSMUSG00000026770	Il2ra	out	out	no	out	-0.0049
ENSMUSG00000022033	Pbk	out	out	no	out	-0.0046
ENSMUSG00000015599	Ttbk1	out	out	no	out	-0.0046
ENSMUSG00000038624	Nepn	out	out	out	no	-0.0041
ENSMUSG00000025512	Chid1	out	out	no	out	-0.0033
ENSMUSG00000021577	Sdha	out	no	out	out	-0.0032
ENSMUSG00000001123	Lgals9	out	out	no	out	-0.0031
ENSMUSG00000029417	Cxcl9	out	out	no	out	-0.0028
ENSMUSG00000028525	Pde4b	out	out	out	no	-0.0023
ENSMUSG00000029640	Usp12	out	out	out	no	-0.0019
ENSMUSG00000027762	Sucnr1	out	out	no	out	-0.0019
ENSMUSG00000022475	Hdac7	out	out	no	out	-0.0018
ENSMUSG00000078612	Fyb2	out	out	out	no	-0.0009
ENSMUSG00000009185	Ccl8	out	out	no	out	-0.0008
ENSMUSG00000001229	Dpp9	out	out	no	out	0.0001
ENSMUSG00000070501	Ifi214	out	out	no	no	0.0005
ENSMUSG00000032999	Nlrp4f	out	out	no	out	0.0006
ENSMUSG00000017631	Abr	out	out	no	out	0.001
ENSMUSG00000051682	Treml4	out	out	out	no	0.0013
ENSMUSG00000030560	Ctsc	out	out	no	out	0.0016
ENSMUSG00000036655	Colec11	out	out	out	no	0.0018
ENSMUSG00000070873	Lilra5	out	out	no	out	0.0018
ENSMUSG00000029771	Irf5	out	out	no	out	0.0022
ENSMUSG00000042286	Stab1	out	out	no	out	0.003
ENSMUSG00000001750	Tcirg1	out	out	no	out	0.0032
ENSMUSG00000019872	Smpdl3a	out	out	out	no	0.0034
ENSMUSG00000004221	Ikbkg	out	out	out	no	0.0037
ENSMUSG00000049709	Nlrp10	out	out	no	no	0.004
ENSMUSG00000031425	Plp1	out	out	no	out	0.0041
ENSMUSG00000028163	Nfkb1	out	out	no	no	0.0041
ENSMUSG00000028864	Hgf	out	out	no	out	0.0041
ENSMUSG00000031722	Hp	out	out	no	out	0.0043
ENSMUSG00000024927	Rela	out	out	no	no	0.0047
ENSMUSG00000055865	Tafa3	out	out	no	out	0.0048
ENSMUSG00000021994	Wnt5a	out	out	no	out	0.0048
ENSMUSG00000036461	Elf1	out	out	out	no	0.0054
ENSMUSG00000026193	Fn1	out	out	no	out	0.0057
ENSMUSG00000039501	Znfx1	out	out	out	no	0.0063
ENSMUSG00000020572	Nampt	out	out	no	out	0.0064
ENSMUSG00000028664	Ephb2	out	out	no	out	0.0064
ENSMUSG00000032815	Fanca	out	out	no	out	0.0078
ENSMUSG00000001741	Il16	out	out	no	out	0.0082
ENSMUSG00000039191	Rbpj	out	out	no	out	0.0084
ENSMUSG00000044534	Ackr2	out	out	no	out	0.0087
ENSMUSG00000020573	Pik3cg	no	out	no	out	0.0088
ENSMUSG00000079415	Cntf	out	out	no	out	0.0101
ENSMUSG00000027287	Snap23	out	out	no	out	0.0105
ENSMUSG00000035373	Ccl7	out	out	no	out	0.0107
ENSMUSG00000016534	Lamp2	out	out	no	no	0.011
ENSMUSG00000040663	Clcf1	out	out	no	out	0.0113
ENSMUSG00000039842	Mcph1	out	out	no	out	0.0116
ENSMUSG00000018217	Pmp22	out	out	no	out	0.0122
ENSMUSG00000054836	Elp6	out	out	no	no	0.0123
ENSMUSG00000064354	mt-Co2	out	no	out	out	0.0127
ENSMUSG00000070390	Nlrp1b	out	out	no	no	0.0129
ENSMUSG00000027598	Itch	out	out	out	no	0.0142
ENSMUSG00000034641	Cd300ld	out	out	out	no	0.0148
ENSMUSG00000020361	Hspa4	out	out	no	out	0.0157
ENSMUSG00000026874	Hc	out	out	no	no	0.0157
ENSMUSG00000037759	Ptger2	out	out	no	out	0.0157
ENSMUSG00000056529	Ptafr	out	out	no	out	0.0159
ENSMUSG00000020009	Ifngr1	out	out	no	out	0.016
ENSMUSG00000069609	Cd300ld4	out	out	out	no	0.016
ENSMUSG00000093445	Lrch4	out	out	out	no	0.0164
ENSMUSG00000037706	Cd81	out	out	no	no	0.018
ENSMUSG00000025781	Atp5c1	out	no	out	out	0.0183
ENSMUSG00000059714	Flot1	out	out	out	no	0.0184
ENSMUSG00000064360	mt-Nd3	out	no	out	out	0.0187
ENSMUSG00000058076	Sdhc	out	no	out	out	0.0188
ENSMUSG00000024340	Btnl2	out	out	out	no	0.0192
ENSMUSG00000024079	Eif2ak2	out	out	no	no	0.0199
ENSMUSG00000021978	Extl3	out	out	no	out	0.0203
ENSMUSG00000048920	Fkrp	out	out	no	out	0.0203
ENSMUSG00000047557	Lxn	out	out	no	out	0.0207
ENSMUSG00000027164	Traf6	out	out	out	no	0.0216
ENSMUSG00000052749	Trim30b	out	out	out	no	0.023
ENSMUSG00000002699	Lcp2	out	out	out	no	0.0242
ENSMUSG00000028751	Pla2g2e	out	out	no	out	0.0251
ENSMUSG00000069255	Dusp22	out	out	out	no	0.0251
ENSMUSG00000006344	Ggt5	out	out	no	out	0.0252
ENSMUSG00000039005	Tlr4	out	out	no	no	0.0259
ENSMUSG00000003731	Kpna6	out	out	no	out	0.026
ENSMUSG00000028988	Ctnnbip1	out	out	no	out	0.0261
ENSMUSG00000033467	Crlf2	out	out	no	out	0.0264
ENSMUSG00000003068	Stk11	out	out	out	no	0.0266
ENSMUSG00000039316	Rftn1	out	out	out	no	0.0267
ENSMUSG00000060681	Slc9a6	out	out	no	out	0.0269
ENSMUSG00000037902	Sirpa	out	out	no	out	0.0273
ENSMUSG00000020849	Ywhae	out	out	out	no	0.0274
ENSMUSG00000022105	Rb1	out	out	no	out	0.0276
ENSMUSG00000021922	Itih4	out	out	no	out	0.0282
ENSMUSG00000064246	Chil1	out	out	no	out	0.0286
ENSMUSG00000026405	C4bp	out	out	out	no	0.0291
ENSMUSG00000023992	Trem2	out	out	no	no	0.0292
ENSMUSG00000032739	Pram1	out	out	out	no	0.03
ENSMUSG00000035352	Ccl12	out	out	no	out	0.0312
ENSMUSG00000024099	Ndufv2	out	no	out	out	0.0312
ENSMUSG00000020431	Adcy1	out	out	no	out	0.0312
ENSMUSG00000040734	Ppp1r13l	out	out	no	out	0.0313
ENSMUSG00000016493	Cd46	out	out	out	no	0.0319
ENSMUSG00000027636	Sla2	out	out	out	no	0.0323
ENSMUSG00000018924	Alox15	out	out	no	out	0.0325
ENSMUSG00000006519	Cyba	out	out	no	no	0.0325
ENSMUSG00000031392	Irak1	out	out	out	no	0.0327
ENSMUSG00000047638	Nr1h4	out	out	no	no	0.0328
ENSMUSG00000032497	Lrrfip2	out	out	out	no	0.0331
ENSMUSG00000019969	Psen1	out	out	no	no	0.0333
ENSMUSG00000030149	Klrk1	out	out	out	no	0.0333
ENSMUSG00000022191	Drosha	out	out	no	out	0.0334
ENSMUSG00000025473	Adam8	out	out	no	out	0.0337
ENSMUSG00000046879	Irgm1	out	out	no	no	0.0347
ENSMUSG00000030662	Ipo5	out	out	out	no	0.0352
ENSMUSG00000020366	Mapk9	out	out	no	out	0.0354
ENSMUSG00000022868	Ahsg	out	out	no	out	0.0361
ENSMUSG00000020349	Ppp2ca	out	out	no	no	0.0363
ENSMUSG00000025701	Alox5	out	out	no	out	0.0363
ENSMUSG00000031309	Rps6ka3	out	out	out	no	0.0364
ENSMUSG00000034593	Myo5a	out	out	no	out	0.0365
ENSMUSG00000020125	Elane	out	out	no	out	0.0368
ENSMUSG00000022040	Ephx2	out	out	no	out	0.0384
ENSMUSG00000037860	Aim2	out	out	no	no	0.0384
ENSMUSG00000013593	Ndufs2	out	no	out	out	0.0386
ENSMUSG00000025887	Casp12	out	out	no	out	0.0392
ENSMUSG00000003363	Pld3	out	out	no	out	0.0396
ENSMUSG00000025139	Tollip	out	out	no	out	0.0397
ENSMUSG00000018932	Map2k3	out	out	no	out	0.0398
ENSMUSG00000010911	Apip	out	out	no	out	0.0403
ENSMUSG00000019464	Ptger1	out	out	no	out	0.0405
ENSMUSG00000044103	Il36g	out	out	no	out	0.0406
ENSMUSG00000030397	Mark4	out	out	no	no	0.0411
ENSMUSG00000029134	Plb1	no	out	out	out	0.0412
ENSMUSG00000027087	Itgav	out	out	no	out	0.0413
ENSMUSG00000090077	Lime1	out	out	out	no	0.0417
ENSMUSG00000030470	Csrp3	out	out	no	out	0.0418
ENSMUSG00000069607	Cd300ld3	out	out	out	no	0.0423
ENSMUSG00000025428	Atp5a1	out	no	out	out	0.0424
ENSMUSG00000009281	Rarres2	out	out	no	out	0.0429
ENSMUSG00000003346	Abhd17a	out	out	no	no	0.0429
ENSMUSG00000028979	Masp2	out	out	out	no	0.043
ENSMUSG00000031201	Brcc3	out	out	no	no	0.0441
ENSMUSG00000055447	Cd47	out	out	no	no	0.0448
ENSMUSG00000017697	Ada	out	out	no	no	0.045
ENSMUSG00000023031	Cela1	out	out	no	out	0.0455
ENSMUSG00000020263	Appl2	out	out	no	no	0.046
ENSMUSG00000001911	Nfix	out	out	no	out	0.0462
ENSMUSG00000032344	Cgas	out	out	out	no	0.0463
ENSMUSG00000061119	Prcp	out	out	no	out	0.0467
ENSMUSG00000050241	Klre1	out	out	out	no	0.0472
ENSMUSG00000025499	Hras	out	out	out	no	0.0473
ENSMUSG00000034997	Htr2a	out	out	no	out	0.0473
ENSMUSG00000000787	Ddx3x	out	out	no	no	0.0477
ENSMUSG00000038845	Phb	out	out	out	no	0.0486
ENSMUSG00000027684	Mecom	out	out	no	out	0.0496
ENSMUSG00000039158	Akna	out	out	no	out	0.0496
ENSMUSG00000034160	Ogt	out	out	no	no	0.0498
ENSMUSG00000029372	Ppbp	out	out	no	out	0.0501
ENSMUSG00000015656	Hspa8	out	out	no	no	0.0502
ENSMUSG00000028284	Map3k7	out	out	no	no	0.0509
ENSMUSG00000030341	Tnfrsf1a	out	out	no	out	0.0509
ENSMUSG00000022956	Atp5o	out	no	out	out	0.0512
ENSMUSG00000039217	Il18	out	out	no	out	0.0529
ENSMUSG00000037353	Letmd1	out	out	no	out	0.053
ENSMUSG00000055782	Abcd2	out	out	no	out	0.053
ENSMUSG00000031750	Il34	out	out	no	out	0.0539
ENSMUSG00000049103	Ccr2	out	out	no	out	0.0542
ENSMUSG00000042812	Foxf1	out	out	no	out	0.0549
ENSMUSG00000032507	Fbxl2	out	out	no	no	0.0552
ENSMUSG00000032661	Oas3	out	out	out	no	0.0552
ENSMUSG00000049130	C5ar1	out	out	no	no	0.0553
ENSMUSG00000039419	Cntnap2	out	out	no	out	0.056
ENSMUSG00000027030	Stk39	out	out	no	out	0.0569
ENSMUSG00000029254	Stap1	out	out	no	no	0.0571
ENSMUSG00000032083	Apoa1	out	out	no	out	0.0581
ENSMUSG00000039048	Foxred1	out	no	out	out	0.0581
ENSMUSG00000066568	Lsm14a	out	out	out	no	0.0583
ENSMUSG00000043286	Pnpla1	no	out	out	out	0.0586
ENSMUSG00000056851	Pcbp2	out	out	out	no	0.0592
ENSMUSG00000057948	Unc13d	out	out	no	out	0.0592
ENSMUSG00000020490	Btnl10	out	out	out	no	0.0594
ENSMUSG00000029826	Zc3hav1	out	out	out	no	0.0601
ENSMUSG00000026616	Cr2	out	out	no	no	0.0602
ENSMUSG00000031698	Mylk3	out	out	no	out	0.0603
ENSMUSG00000003518	Dusp3	out	out	out	no	0.0604
ENSMUSG00000030793	Pycard	out	out	no	no	0.0607
ENSMUSG00000029073	Cptp	out	out	no	no	0.0609
ENSMUSG00000033885	Pxk	out	out	no	out	0.0618
ENSMUSG00000025094	Slc18a2	out	out	no	out	0.0621
ENSMUSG00000026070	Il18r1	out	out	no	out	0.0626
ENSMUSG00000046230	Vps13a	out	out	no	out	0.0627
ENSMUSG00000025889	Snca	out	out	no	out	0.0634
ENSMUSG00000044317	Gpr4	out	out	no	out	0.0637
ENSMUSG00000034708	Grn	out	out	no	out	0.0638
ENSMUSG00000032093	Cd3e	out	out	out	no	0.0639
ENSMUSG00000040479	Dgkz	out	out	out	no	0.0641
ENSMUSG00000041347	Bdkrb1	out	out	no	out	0.0645
ENSMUSG00000048376	F2r	out	out	no	out	0.0647
ENSMUSG00000025980	Hspd1	out	out	out	no	0.0657
ENSMUSG00000002602	Axl	out	out	no	out	0.0667
ENSMUSG00000046447	Camk2n1	out	out	no	out	0.0669
ENSMUSG00000024673	Ms4a1	out	out	out	no	0.0674
ENSMUSG00000020823	Sec14l1	out	out	out	no	0.0678
ENSMUSG00000019843	Fyn	out	out	out	no	0.0679
ENSMUSG00000064351	mt-Co1	out	no	out	out	0.069
ENSMUSG00000026496	Parp1	out	out	out	no	0.0691
ENSMUSG00000066839	Ecsit	out	out	out	no	0.0691
ENSMUSG00000018774	Cd68	out	out	no	out	0.0697
ENSMUSG00000049625	Tifab	out	out	out	no	0.0697
ENSMUSG00000069830	Nlrp1a	out	out	no	no	0.0701
ENSMUSG00000004383	Large1	out	out	no	out	0.0702
ENSMUSG00000030365	Clec2i	out	out	out	no	0.0708
ENSMUSG00000016528	Mapkapk2	out	out	no	no	0.071
ENSMUSG00000022637	Cblb	out	out	out	no	0.072
ENSMUSG00000023170	Gps2	out	out	no	no	0.0721
ENSMUSG00000044583	Tlr7	out	out	no	no	0.0734
ENSMUSG00000015335	Zdhhc12	out	out	no	no	0.0749
ENSMUSG00000062300	Nectin2	out	out	out	no	0.075
ENSMUSG00000070868	Skint3	out	out	out	no	0.0753
ENSMUSG00000019850	Tnfaip3	out	out	no	no	0.0755
ENSMUSG00000045103	Dmd	out	out	no	out	0.0757
ENSMUSG00000028657	Ppt1	out	out	out	no	0.0758
ENSMUSG00000015149	Sirt2	out	out	no	no	0.0758
ENSMUSG00000035385	Ccl2	out	out	no	out	0.0761
ENSMUSG00000027995	Tlr2	out	out	no	no	0.0766
ENSMUSG00000025968	Ndufs1	out	no	out	out	0.077
ENSMUSG00000034028	Cd226	out	out	out	no	0.077
ENSMUSG00000042419	Nfkbil1	out	out	out	no	0.0771
ENSMUSG00000031875	Cmtm3	out	out	out	no	0.0775
ENSMUSG00000032046	Abhd12	out	out	no	out	0.0776
ENSMUSG00000055994	Nod2	out	out	no	no	0.0794
ENSMUSG00000029716	Tfr2	out	out	no	out	0.0795
ENSMUSG00000024696	Lpxn	out	out	out	no	0.0797
ENSMUSG00000040249	Lrp1	out	out	no	out	0.0799
ENSMUSG00000001829	Clpb	out	out	out	no	0.08
ENSMUSG00000036931	Nfkbid	out	out	no	no	0.0812
ENSMUSG00000092618	Btnl6	out	out	out	no	0.0813
ENSMUSG00000060063	Alox5ap	out	out	no	out	0.0826
ENSMUSG00000005124	Ccn4	out	out	no	out	0.0828
ENSMUSG00000020128	Vps54	out	out	no	out	0.083
ENSMUSG00000064147	Rab44	out	out	no	out	0.0833
ENSMUSG00000022965	Ifngr2	out	out	no	out	0.0841
ENSMUSG00000042345	Ubash3a	out	out	out	no	0.0841
ENSMUSG00000024659	Anxa1	out	out	no	out	0.0851
ENSMUSG00000056130	Ticam2	out	out	no	no	0.0871
ENSMUSG00000037236	Matr3	out	out	out	no	0.0873
ENSMUSG00000005413	Hmox1	out	out	no	out	0.0874
ENSMUSG00000047123	Ticam1	out	out	no	no	0.0875
ENSMUSG00000011877	Git1	out	out	no	out	0.0876
ENSMUSG00000039193	Nlrc4	out	out	no	no	0.0877
ENSMUSG00000023336	Wfdc1	out	out	no	out	0.0877
ENSMUSG00000057143	Trim12c	out	out	out	no	0.0882
ENSMUSG00000024621	Csf1r	out	out	no	out	0.0883
ENSMUSG00000017830	Dhx58	out	out	out	no	0.0889
ENSMUSG00000050232	Cxcr3	out	out	no	out	0.0893
ENSMUSG00000043263	Ifi209	out	out	no	no	0.0894
ENSMUSG00000024105	Themis3	out	out	out	no	0.0894
ENSMUSG00000024941	Scyl1	out	out	no	out	0.0896
ENSMUSG00000079105	C7	out	out	out	no	0.091
ENSMUSG00000038642	Ctss	out	out	no	out	0.0924
ENSMUSG00000043683	Fem1a	out	out	no	out	0.0935
ENSMUSG00000071489	Ptgdr	out	out	no	out	0.0938
ENSMUSG00000000562	Adora3	out	out	no	out	0.0955
ENSMUSG00000042474	Fcmr	out	out	out	no	0.0957
ENSMUSG00000026580	Selp	out	out	no	out	0.0967
ENSMUSG00000036273	Lrrk2	out	out	no	out	0.0977
ENSMUSG00000073643	Wdfy1	out	out	out	yes	0.0981
ENSMUSG00000040359	Ufl1	out	out	no	out	0.0982
ENSMUSG00000060216	Arrb2	out	out	out	yes	0.0983
ENSMUSG00000033728	Lrrc14	out	out	out	yes	0.0985
ENSMUSG00000020122	Egfr	out	out	no	out	0.0987
ENSMUSG00000067586	S1pr3	out	out	no	out	0.099
ENSMUSG00000060477	Irak2	out	out	out	yes	0.099
ENSMUSG00000050357	Carmil2	out	out	out	yes	0.0991
ENSMUSG00000031639	Tlr3	out	out	no	yes	0.0995
ENSMUSG00000029217	Tec	out	out	out	yes	0.0999
ENSMUSG00000028599	Tnfrsf1b	out	out	no	out	0.103
ENSMUSG00000022548	Apod	out	out	no	out	0.1032
ENSMUSG00000023224	Serping1	out	out	out	yes	0.1035
ENSMUSG00000022892	App	out	out	no	yes	0.104
ENSMUSG00000053965	Pde5a	out	out	no	out	0.1041
ENSMUSG00000028581	Laptm5	out	out	out	yes	0.1053
ENSMUSG00000026584	Scyl3	out	out	no	out	0.1054
ENSMUSG00000027680	Fxr1	out	out	no	out	0.1055
ENSMUSG00000000275	Trim25	out	out	out	yes	0.106
ENSMUSG00000038615	Nfe2l1	out	out	no	out	0.1061
ENSMUSG00000014158	Trpv4	out	out	no	out	0.1065
ENSMUSG00000024392	Bag6	out	out	out	yes	0.1069
ENSMUSG00000040026	Saa3	out	out	no	out	0.1076
ENSMUSG00000027312	Atrn	out	out	no	out	0.1077
ENSMUSG00000037523	Mavs	out	out	no	yes	0.1079
ENSMUSG00000049313	Sorl1	no	out	out	out	0.108
ENSMUSG00000019989	Enpp3	out	out	no	out	0.1086
ENSMUSG00000070942	Il1rl2	out	out	no	out	0.1091
ENSMUSG00000026835	Fcnb	out	out	out	yes	0.1096
ENSMUSG00000032089	Il10ra	out	out	no	out	0.1099
ENSMUSG00000047798	Cd300lf	out	out	out	yes	0.1101
ENSMUSG00000071178	Serpina1b	out	out	no	out	0.1102
ENSMUSG00000001751	Naglu	out	out	no	yes	0.1105
ENSMUSG00000022749	Tbc1d23	out	out	no	out	0.1107
ENSMUSG00000010609	Psen2	out	out	no	yes	0.1108
ENSMUSG00000052270	Fpr2	out	out	no	yes	0.1111
ENSMUSG00000036990	Otud4	out	out	out	yes	0.1114
ENSMUSG00000023051	Tarbp2	out	out	out	yes	0.1121
ENSMUSG00000052384	Nrros	out	out	no	out	0.1128
ENSMUSG00000025786	Zdhhc3	out	out	out	yes	0.1132
ENSMUSG00000002944	Cd36	out	out	no	yes	0.1132
ENSMUSG00000026946	Nmi	out	out	no	yes	0.1134
ENSMUSG00000026365	Cfh	out	out	no	yes	0.1146
ENSMUSG00000064345	mt-Nd2	out	no	out	out	0.1154
ENSMUSG00000014599	Csf1	out	out	no	out	0.1158
ENSMUSG00000064370	mt-Cytb	out	no	out	out	0.1163
ENSMUSG00000007655	Cav1	out	out	out	yes	0.1184
ENSMUSG00000055960	Skint4	out	out	out	yes	0.1186
ENSMUSG00000064357	mt-Atp6	out	no	out	out	0.1189
ENSMUSG00000022148	Fyb	out	out	out	yes	0.119
ENSMUSG00000026393	Nek7	out	out	no	yes	0.1209
ENSMUSG00000040296	Ddx58	out	out	out	yes	0.1217
ENSMUSG00000027367	Stard7	out	out	no	out	0.1223
ENSMUSG00000000693	Loxl3	out	out	no	out	0.1232
ENSMUSG00000021423	Ly86	out	out	no	out	0.1234
ENSMUSG00000020594	Pum2	out	out	out	yes	0.1237
ENSMUSG00000050222	Il17d	out	out	no	out	0.1246
ENSMUSG00000035031	C8a	out	out	out	yes	0.1247
ENSMUSG00000078942	Naip6	out	out	no	out	0.1255
ENSMUSG00000049796	Crh	out	out	no	out	0.1256
ENSMUSG00000022383	Ppara	out	out	no	out	0.1258
ENSMUSG00000013663	Pten	out	out	out	yes	0.126
ENSMUSG00000023913	Pla2g7	out	out	no	out	0.1261
ENSMUSG00000020395	Itk	out	out	out	yes	0.1264
ENSMUSG00000043953	Ccrl2	out	out	no	out	0.1279
ENSMUSG00000059089	Fcgr4	out	out	no	out	0.128
ENSMUSG00000023132	Gzma	out	out	no	out	0.1283
ENSMUSG00000020134	Peli1	out	out	out	yes	0.1283
ENSMUSG00000031264	Btk	out	out	no	yes	0.1289
ENSMUSG00000055172	C1ra	out	out	out	yes	0.1292
ENSMUSG00000040751	Lat2	out	out	out	yes	0.1302
ENSMUSG00000024002	Brd4	out	out	no	out	0.1306
ENSMUSG00000041417	Pik3r1	out	out	out	yes	0.1312
ENSMUSG00000034075	Zdhhc5	out	out	no	yes	0.1337
ENSMUSG00000045322	Tlr9	out	out	no	yes	0.1359
ENSMUSG00000026180	Cxcr2	out	out	no	out	0.1361
ENSMUSG00000029145	Eif2b4	out	out	out	yes	0.1361
ENSMUSG00000025498	Irf7	out	out	out	yes	0.1362
ENSMUSG00000032688	Malt1	out	out	out	yes	0.1364
ENSMUSG00000024810	Il33	out	out	no	out	0.1378
ENSMUSG00000037012	Hk1	out	out	no	out	0.1379
ENSMUSG00000029380	Cxcl1	out	out	no	out	0.1382
ENSMUSG00000027835	Pdcd10	out	out	no	out	0.1383
ENSMUSG00000045962	Wnk1	out	out	out	yes	0.1388
ENSMUSG00000057329	Bcl2	out	out	out	yes	0.1393
ENSMUSG00000036103	Colec12	out	out	out	yes	0.1398
ENSMUSG00000014453	Blk	out	out	out	yes	0.1403
ENSMUSG00000057229	Dmac2	out	no	out	out	0.141
ENSMUSG00000064363	mt-Nd4	out	no	out	out	0.1413
ENSMUSG00000035735	Dagla	out	out	no	out	0.1423
ENSMUSG00000025804	Ccr1	out	out	no	out	0.1437
ENSMUSG00000027249	F2	out	out	no	out	0.1439
ENSMUSG00000033213	AA467197	out	no	out	out	0.1441
ENSMUSG00000040152	Thbs1	out	out	no	out	0.1443
ENSMUSG00000006456	Rbm14	out	out	out	yes	0.1448
ENSMUSG00000025494	Sigirr	out	out	no	out	0.1465
ENSMUSG00000028580	Pum1	out	out	out	yes	0.1468
ENSMUSG00000036985	Zdhhc9	out	out	no	yes	0.1476
ENSMUSG00000036172	Cd200r3	out	out	no	out	0.1477
ENSMUSG00000064341	mt-Nd1	out	no	out	out	0.1501
ENSMUSG00000025860	Xiap	out	out	out	yes	0.1501
ENSMUSG00000043088	Il17re	out	out	yes	out	0.1502
ENSMUSG00000043008	Klhl6	out	out	out	yes	0.1503
ENSMUSG00000031378	Abcd1	out	out	yes	out	0.1503
ENSMUSG00000052160	Pld4	out	out	yes	out	0.151
ENSMUSG00000066551	Hmgb1	out	out	yes	yes	0.1518
ENSMUSG00000004535	Tax1bp1	out	out	out	yes	0.1519
ENSMUSG00000021686	Ap3b1	out	out	yes	yes	0.152
ENSMUSG00000079227	Ccr5	out	out	yes	out	0.1525
ENSMUSG00000021109	Hif1a	out	out	yes	out	0.1546
ENSMUSG00000050335	Lgals3	out	out	out	yes	0.1547
ENSMUSG00000043017	Ptgir	out	out	yes	out	0.1563
ENSMUSG00000023034	Nr4a1	out	out	yes	out	0.1568
ENSMUSG00000005763	Cd247	out	out	out	yes	0.1579
ENSMUSG00000064210	Ano6	out	out	yes	out	0.158
ENSMUSG00000048521	Cxcr6	out	out	yes	out	0.1584
ENSMUSG00000090231	Cfb	out	out	out	yes	0.1594
ENSMUSG00000033107	Rnf125	out	out	out	yes	0.1595
ENSMUSG00000028149	Rap1gds1	out	out	yes	out	0.16
ENSMUSG00000022948	Setd4	out	out	yes	out	0.1602
ENSMUSG00000118668	Rps6ka4	out	out	yes	out	0.1608
ENSMUSG00000017969	Ptgis	out	out	yes	out	0.1627
ENSMUSG00000025217	Btrc	out	out	out	yes	0.1637
ENSMUSG00000022672	Prkdc	out	out	out	yes	0.1638
ENSMUSG00000001166	Oas1c	out	out	out	yes	0.164
ENSMUSG00000022488	Nckap1l	out	out	out	yes	0.1642
ENSMUSG00000040522	Tlr8	out	out	yes	yes	0.1642
ENSMUSG00000028268	Gbp3	out	out	yes	yes	0.1652
ENSMUSG00000033350	Chst2	out	out	yes	out	0.166
ENSMUSG00000004364	Cul3	out	out	yes	out	0.1667
ENSMUSG00000039004	Bmp6	out	out	yes	out	0.1674
ENSMUSG00000001930	Vwf	out	out	yes	out	0.1679
ENSMUSG00000015522	Arnt	out	out	yes	out	0.17
ENSMUSG00000035356	Nfkbiz	out	out	yes	yes	0.1715
ENSMUSG00000026836	Acvr1	out	out	yes	out	0.1719
ENSMUSG00000015291	Gdi1	out	out	out	yes	0.1738
ENSMUSG00000061665	Cd2ap	out	out	yes	yes	0.1743
ENSMUSG00000015340	Cybb	out	out	yes	out	0.175
ENSMUSG00000020641	Rsad2	out	out	out	yes	0.1758
ENSMUSG00000047098	Rnf31	out	out	out	yes	0.176
ENSMUSG00000011305	Plin5	no	out	out	out	0.1764
ENSMUSG00000066258	Trim12a	out	out	out	yes	0.1776
ENSMUSG00000026896	Ifih1	out	out	out	yes	0.1783
ENSMUSG00000038357	Camp	out	out	yes	out	0.1784 *
ENSMUSG00000000439	Mkrn2	out	out	yes	out	0.1794
ENSMUSG00000005087	Cd44	out	out	yes	out	0.1811
ENSMUSG00000025314	Ptprj	out	out	out	yes	0.1824
ENSMUSG00000020227	Irak3	out	out	out	yes	0.1825
ENSMUSG00000050953	Gja1	out	out	yes	out	0.1825
ENSMUSG00000073418	C4b	out	out	yes	yes	0.1826
ENSMUSG00000020437	Myo1g	out	out	out	yes	0.183
ENSMUSG00000026187	Xrcc5	out	out	out	yes	0.184
ENSMUSG00000038871	Bpgm	out	out	yes	out	0.1847
ENSMUSG00000015854	Cd5l	out	out	yes	yes	0.1859
ENSMUSG00000052688	Rab7b	out	out	out	yes	0.1861
ENSMUSG00000067212	H2-T23	out	out	yes	out	0.1863
ENSMUSG00000000290	Itgb2	out	out	yes	out	0.1863
ENSMUSG00000027399	Il1a	out	out	yes	out	0.1864
ENSMUSG00000020124	Usp15	out	out	out	yes	0.1871
ENSMUSG00000015755	Tab2	out	out	yes	out	0.1884
ENSMUSG00000039384	Dusp10	out	out	yes	out	0.1884
ENSMUSG00000026923	Notch1	out	out	yes	out	0.1888
ENSMUSG00000018899	Irf1	out	out	out	yes	0.1897
ENSMUSG00000000869	Il4	out	out	yes	out	0.1909
ENSMUSG00000020676	Ccl11	out	out	yes	out	0.1917
ENSMUSG00000024975	Pdcd4	out	out	yes	out	0.1921
ENSMUSG00000034560	Washc4	out	out	out	yes	0.193
ENSMUSG00000019256	Ahr	out	out	yes	out	0.1931
ENSMUSG00000003541	Ier3	out	out	yes	out	0.1938
ENSMUSG00000038521	C1s1	out	out	out	yes	0.1951
ENSMUSG00000000409	Lck	out	out	out	yes	0.196
ENSMUSG00000038058	Nod1	out	out	out	yes	0.1962
ENSMUSG00000071203	Naip5	out	out	yes	out	0.1971
ENSMUSG00000022887	Masp1	out	out	out	yes	0.1974
ENSMUSG00000105504	Gbp5	out	out	yes	yes	0.198
ENSMUSG00000031010	Usp9x	out	out	out	yes	0.1981
ENSMUSG00000045038	Prkce	out	out	out	yes	0.1984
ENSMUSG00000028991	Mtor	out	out	yes	out	0.1986
ENSMUSG00000020826	Nos2	out	out	yes	out	0.199
ENSMUSG00000018476	Kdm6b	out	out	yes	out	0.1994
ENSMUSG00000005583	Mef2c	out	out	out	yes	0.1996
ENSMUSG00000026012	Cd28	out	out	yes	yes	0.2
ENSMUSG00000021457	Syk	out	out	yes	yes	0.2005
ENSMUSG00000021699	Pde4d	out	out	out	yes	0.2029
ENSMUSG00000057596	Trim30d	out	out	out	yes	0.203
ENSMUSG00000019768	Esr1	out	out	yes	yes	0.2031
ENSMUSG00000027224	Duoxa1	out	out	yes	out	0.204
ENSMUSG00000026395	Ptprc	out	out	out	yes	0.2045
ENSMUSG00000039840	Epg5	out	out	yes	yes	0.2051
ENSMUSG00000064358	mt-Co3	out	no	out	out	0.2056
ENSMUSG00000008855	Hdac5	out	out	yes	out	0.2063 *
ENSMUSG00000042228	Lyn	out	out	yes	yes	0.2069
ENSMUSG00000039853	Trim14	out	out	yes	out	0.2069
ENSMUSG00000055204	Ankrd17	out	out	out	yes	0.2071 *
ENSMUSG00000024431	Nr3c1	out	out	yes	out	0.2071 *
ENSMUSG00000038910	Plcl2	out	out	out	yes	0.2075 *
ENSMUSG00000016933	Plcg1	out	out	out	yes	0.208
ENSMUSG00000056071	S100a9	out	out	yes	yes	0.2087 *
ENSMUSG00000038576	Susd4	out	out	out	yes	0.209
ENSMUSG00000009681	Bcr	out	out	yes	out	0.21
ENSMUSG00000021340	Gpld1	no	out	out	yes	0.21
ENSMUSG00000028270	Gbp2	out	out	yes	yes	0.2101
ENSMUSG00000034881	Tbxa2r	out	out	yes	out	0.2107
ENSMUSG00000020400	Tnip1	out	out	yes	yes	0.2119
ENSMUSG00000042699	Dhx9	out	out	yes	out	0.2152
ENSMUSG00000035914	Cd276	out	out	yes	yes	0.2167
ENSMUSG00000008845	Cd163	out	out	yes	out	0.219
ENSMUSG00000028028	Alpk1	out	out	out	yes	0.2192
ENSMUSG00000059201	Lep	out	out	yes	out	0.2195
ENSMUSG00000016024	Lbp	out	out	yes	yes	0.2197
ENSMUSG00000056054	S100a8	out	out	yes	yes	0.2204 *
ENSMUSG00000000157	Itgb2l	out	out	yes	out	0.2209 *
ENSMUSG00000060441	Trim5	out	out	out	yes	0.2224
ENSMUSG00000036989	Trim3	out	out	out	yes	0.2228
ENSMUSG00000033825	Tpsb2	out	out	yes	out	0.2233
ENSMUSG00000021709	Erbin	out	out	out	yes	0.2244
ENSMUSG00000016496	Cd274	out	out	out	yes	0.2245
ENSMUSG00000065947	mt-Nd4l	out	no	out	out	0.2249
ENSMUSG00000032109	Nlrx1	out	out	yes	yes	0.2257
ENSMUSG00000024737	Slc15a3	out	out	out	yes	0.2258
ENSMUSG00000022225	Cma1	out	out	yes	out	0.2305
ENSMUSG00000027843	Ptpn22	out	out	yes	yes	0.2308
ENSMUSG00000044786	Zfp36	out	out	yes	out	0.2314
ENSMUSG00000062585	Cnr2	out	out	yes	out	0.2329
ENSMUSG00000056268	Dennd1b	out	out	out	yes	0.2345 *
ENSMUSG00000028369	Svep1	out	out	out	yes	0.2353
ENSMUSG00000030786	Itgam	out	out	yes	yes	0.2357
ENSMUSG00000044768	Macir	out	out	yes	out	0.238
ENSMUSG00000049115	Agtr1a	out	out	yes	out	0.2382
ENSMUSG00000035653	Lrfn5	out	out	yes	out	0.2389
ENSMUSG00000040760	Appl1	out	out	yes	yes	0.2395
ENSMUSG00000074272	Ceacam1	out	out	out	yes	0.2402
ENSMUSG00000052684	Jun	out	out	yes	out	0.2419
ENSMUSG00000027858	Tspan2	out	out	yes	out	0.2432
ENSMUSG00000027544	Nfatc2	out	out	out	yes	0.2436
ENSMUSG00000034330	Plcg2	out	out	yes	yes	0.2438
ENSMUSG00000037944	Ccr7	out	out	yes	yes	0.2448
ENSMUSG00000028053	Ash1l	out	out	yes	out	0.2455 *
ENSMUSG00000002603	Tgfb1	out	out	yes	out	0.2466
ENSMUSG00000021624	Cd180	out	out	yes	out	0.2478
ENSMUSG00000032496	Ltf	out	out	out	yes	0.2486 *
ENSMUSG00000032372	Plscr2	out	out	out	yes	0.2487
ENSMUSG00000040809	Chil3	out	out	yes	out	0.249 *
ENSMUSG00000019842	Traf3ip2	out	out	yes	out	0.2491
ENSMUSG00000054008	Ndst1	out	out	yes	out	0.2506 *
ENSMUSG00000031551	Ido1	out	out	yes	out	0.2527
ENSMUSG00000037104	Socs5	out	out	yes	out	0.2535 *
ENSMUSG00000026981	Il1rn	out	out	yes	out	0.2551
ENSMUSG00000021356	Irf4	out	out	out	yes	0.2557
ENSMUSG00000022667	Cd200r1	out	out	yes	out	0.2563
ENSMUSG00000024241	Sos1	out	out	out	yes	0.2591 *
ENSMUSG00000040022	Rab11fip2	out	out	out	yes	0.2601 *
ENSMUSG00000023088	Abcc1	out	out	yes	out	0.2635
ENSMUSG00000034023	Fancd2	out	out	yes	out	0.2637
ENSMUSG00000062593	Gm49339	out	out	yes	yes	0.2647 *
ENSMUSG00000054342	Kcnn4	out	out	yes	yes	0.2655
ENSMUSG00000030247	Kcnj8	out	out	yes	yes	0.2669
ENSMUSG00000041187	Prkd2	out	out	out	yes	0.2689
ENSMUSG00000028644	Ermap	out	out	out	yes	0.2712
ENSMUSG00000033777	Tlr13	out	out	yes	yes	0.2716
ENSMUSG00000034485	Uaca	out	out	yes	out	0.2726 *
ENSMUSG00000058435	Btnl4	out	out	out	yes	0.2754
ENSMUSG00000029084	Cd38	out	out	out	yes	0.277 *
ENSMUSG00000022514	Il1rap	out	out	yes	out	0.2771
ENSMUSG00000020897	Aurkb	out	out	out	yes	0.2798
ENSMUSG00000031103	Elf4	out	out	yes	out	0.2799
ENSMUSG00000031990	Jam3	out	out	yes	out	0.2826
ENSMUSG00000003379	Cd79a	out	out	out	yes	0.2869
ENSMUSG00000030413	Pglyrp1	out	out	yes	out	0.2895
ENSMUSG00000053647	Gper1	out	out	yes	out	0.2905
ENSMUSG00000053977	Cd8a	out	out	out	yes	0.2921
ENSMUSG00000040283	Btnl9	out	out	out	yes	0.2926
ENSMUSG00000067377	Tspan6	out	out	out	yes	0.2966 *
ENSMUSG00000044258	Ctla2a	out	out	yes	out	0.2984
ENSMUSG00000032041	Tirap	out	out	yes	yes	0.3053 *
ENSMUSG00000042190	Cmklr1	out	out	yes	yes	0.3053
ENSMUSG00000023915	Tnfrsf21	out	out	out	yes	0.3054 *
ENSMUSG00000037370	Enpp1	out	out	yes	out	0.3055
ENSMUSG00000054717	Hmgb2	out	out	yes	out	0.3061
ENSMUSG00000042557	Sin3a	out	out	out	yes	0.3066
ENSMUSG00000052430	Bmpr1b	out	out	yes	out	0.3077 *
ENSMUSG00000030468	Siglecg	out	out	yes	out	0.3092
ENSMUSG00000023977	Ubr2	out	out	out	yes	0.3095 *
ENSMUSG00000112023	Lilrb4b	out	out	yes	yes	0.3102
ENSMUSG00000030775	Trat1	out	out	out	yes	0.3108 *
ENSMUSG00000031871	Cdh5	out	out	yes	out	0.3173
ENSMUSG00000057058	Skap1	out	out	out	yes	0.3187
ENSMUSG00000030577	Cd22	out	out	out	yes	0.3205 *
ENSMUSG00000040936	Ulk4	out	out	yes	out	0.3213
ENSMUSG00000020115	Tbk1	out	out	out	yes	0.3214 *
ENSMUSG00000076441	Ass1	out	out	yes	out	0.3217
ENSMUSG00000064367	mt-Nd5	out	no	out	out	0.3232
ENSMUSG00000027962	Vcam1	out	out	yes	out	0.3243 *
ENSMUSG00000039145	Camk1d	out	out	yes	out	0.3244
ENSMUSG00000064368	mt-Nd6	out	no	out	out	0.3317
ENSMUSG00000040253	Gbp7	out	out	out	yes	0.3327
ENSMUSG00000058099	Nfam1	out	out	out	yes	0.3337
ENSMUSG00000015950	Ncf1	out	out	yes	out	0.335
ENSMUSG00000022579	Gpihbp1	no	out	out	out	0.3356 *
ENSMUSG00000064177	Ghrl	out	out	yes	out	0.3379
ENSMUSG00000039942	Ptger4	out	out	yes	out	0.3387 *
ENSMUSG00000078157	Fem1al	out	out	yes	out	0.3433
ENSMUSG00000041202	Pla2g2d	out	out	yes	out	0.3464
ENSMUSG00000030724	Cd19	out	out	out	yes	0.3494 *
ENSMUSG00000039936	Pik3cd	out	out	yes	out	0.3501 **
ENSMUSG00000004266	Ptpn6	out	out	yes	yes	0.3521
ENSMUSG00000022122	Ednrb	out	out	yes	out	0.3548 *
ENSMUSG00000028885	Smpdl3b	out	out	yes	yes	0.3579 *
ENSMUSG00000039997	Ifi203	out	out	yes	yes	0.3587 *
ENSMUSG00000024781	Lipa	out	out	yes	yes	0.3601 *
ENSMUSG00000021775	Nr1d2	out	out	yes	out	0.3607 *
ENSMUSG00000026069	Il1rl1	out	out	yes	out	0.3609
ENSMUSG00000054509	Parp4	out	out	yes	out	0.365 **
ENSMUSG00000028036	Ptgfr	out	out	yes	out	0.3662
ENSMUSG00000037440	Vnn1	out	out	yes	out	0.3666 *
ENSMUSG00000021025	Nfkbia	out	out	yes	yes	0.3699 *
ENSMUSG00000064356	mt-Atp8	out	no	out	out	0.3717 *
ENSMUSG00000052229	Gpr17	out	out	yes	out	0.3773
ENSMUSG00000054203	Ifi205	out	out	out	yes	0.3834 *
ENSMUSG00000026971	Itgb6	out	out	yes	out	0.3878 **
ENSMUSG00000090272	Mndal	out	out	yes	yes	0.3937 *
ENSMUSG00000031377	Bmx	out	out	out	yes	0.3943 *
ENSMUSG00000073490	Ifi207	out	out	yes	yes	0.3955 *
ENSMUSG00000005980	Dnase1	out	out	yes	out	0.4026 *
ENSMUSG00000030921	Trim30a	out	out	yes	yes	0.4066 *
ENSMUSG00000021180	Rps6ka5	out	out	yes	out	0.4166 *
ENSMUSG00000024789	Jak2	out	out	yes	out	0.4208 **
ENSMUSG00000026842	Abl1	out	out	out	yes	0.4354 ***
ENSMUSG00000052821	Cysltr1	out	out	yes	out	0.4405 *
ENSMUSG00000026177	Slc11a1	out	out	yes	out	0.4433 **
ENSMUSG00000021108	Prkch	out	out	out	yes	0.447 **
ENSMUSG00000078945	Naip2	out	out	yes	out	0.4478 *
ENSMUSG00000063193	Cd300lb	out	out	out	yes	0.4508 *
ENSMUSG00000015839	Nfe2l2	out	out	yes	out	0.4539 ***
ENSMUSG00000063415	Cyp26b1	out	out	yes	out	0.454 *
ENSMUSG00000032238	Rora	out	out	yes	out	0.4855 ***
ENSMUSG00000000732	Icosl	out	out	out	yes	0.4904 **
ENSMUSG00000006445	Epha2	out	out	yes	out	0.492 **
ENSMUSG00000002897	Il17ra	out	out	yes	out	0.5052 **
ENSMUSG00000037921	Ddx60	out	out	out	yes	0.5087 **
ENSMUSG00000033721	Vav3	out	out	out	yes	0.5289 **
ENSMUSG00000041193	Pla2g5	out	out	yes	out	0.5341 **
ENSMUSG00000031596	Slc7a2	out	out	yes	out	0.5486 ***
ENSMUSG00000004698	Hdac9	out	out	yes	out	0.551 ***
ENSMUSG00000035873	Pawr	out	out	out	yes	0.5592 **
ENSMUSG00000062778	Chia1	out	out	yes	out	0.5606 **
ENSMUSG00000022661	Cd200	out	out	yes	out	0.5749 ***
ENSMUSG00000038264	Sema7a	out	out	yes	out	0.5775 ***
ENSMUSG00000034218	Atm	out	out	yes	out	0.6074 ***
ENSMUSG00000056501	Cebpb	out	out	yes	out	0.6873 ***
ENSMUSG00000037411	Serpine1	out	out	yes	out	0.9549 ***
ENSMUSG00000020893	Per1	out	out	yes	out	1.0339 ***

## Sheet: Sheet3
Human core gene annotation
Ensembl ID	Human Symbol	Triglyceride catabolism (NES=1.34; p-value=4.93×10-4)	Respiratory chain complex (NES=1.23; p-value=0.03)	Inflammatory response (NES=-3.29; p-value=1×10-10)	Activation of immune response (NES=-1.61; p-value=0.01)	Shrinkaged log2(Fold change) [Obese vs. lean]
ENSG00000175445	LPL	yes	out	no	out	-1.1869 ***
ENSG00000198938	MT-CO3	out	yes	out	out	-0.9482 ***
ENSG00000198840	MT-ND3	out	yes	out	out	-0.9276 ***
ENSG00000198712	MT-CO2	out	yes	out	out	-0.897 ***
ENSG00000198899	MT-ATP6	out	yes	out	out	-0.8786 ***
ENSG00000198886	MT-ND4	out	yes	out	out	-0.8749 ***
ENSG00000198727	MT-CYB	out	yes	out	out	-0.8597 ***
ENSG00000130159	ECSIT	out	out	out	no	-0.8521 ***
ENSG00000198786	MT-ND5	out	yes	out	out	-0.8324 ***
ENSG00000212907	MT-ND4L	out	yes	out	out	-0.8215 ***
ENSG00000105928	GSDME	out	out	no	out	-0.8046 **
ENSG00000164344	KLKB1	out	out	no	out	-0.7837 **
ENSG00000198804	MT-CO1	out	yes	out	out	-0.7751 ***
ENSG00000112695	COX7A2	out	yes	out	out	-0.7564 ***
ENSG00000183625	CCR3	out	out	no	out	-0.7486 **
ENSG00000198888	MT-ND1	out	yes	out	out	-0.7454 ***
ENSG00000143353	LYPLAL1	out	out	out	no	-0.7393 ***
ENSG00000154518	ATP5MC3	out	yes	out	out	-0.7363 ***
ENSG00000276061	NDUFA3	out	yes	out	out	-0.7303 **
ENSG00000129170	CSRP3	out	out	no	out	-0.7252 **
ENSG00000172215	CXCR6	out	out	no	out	-0.7238 *
ENSG00000159199	ATP5MC1	out	yes	out	out	-0.707 ***
ENSG00000173660	UQCRH	out	yes	out	out	-0.703 ***
ENSG00000178741	COX5A	out	yes	out	out	-0.6971 ***
ENSG00000171202	TMEM126A	out	out	out	no	-0.6856 ***
ENSG00000185187	SIGIRR	out	out	no	out	-0.6765 **
ENSG00000164509	IL31RA	out	out	no	out	-0.6751 *
ENSG00000179639	FCER1A	out	out	no	out	-0.6739 *
ENSG00000166136	NDUFB8	out	yes	out	out	-0.6709 ***
ENSG00000126267	COX6B1	out	yes	out	out	-0.6707 ***
ENSG00000228253	MT-ATP8	out	yes	out	out	-0.6707 ***
ENSG00000162302	RPS6KA4	out	out	no	out	-0.6459 **
ENSG00000099998	GGT5	out	out	no	out	-0.6407 *
ENSG00000017427	IGF1	out	out	no	out	-0.6353 **
ENSG00000114378	HYAL1	out	out	no	out	-0.626 *
ENSG00000131378	RFTN1	out	out	out	no	-0.6237 **
ENSG00000153064	BANK1	out	out	out	no	-0.6218 *
ENSG00000131143	COX4I1	out	yes	out	out	-0.6186 ***
ENSG00000079385	CEACAM1	out	out	out	no	-0.615 *
ENSG00000104518	GSDMD	out	out	yes	out	-0.6092 *
ENSG00000177464	GPR4	out	out	no	out	-0.6037 *
ENSG00000167283	ATP5MG	out	yes	out	out	-0.6035 ***
ENSG00000159307	SCUBE1	out	out	no	out	-0.6013 **
ENSG00000198763	MT-ND2	out	yes	out	out	-0.599 ***
ENSG00000140990	NDUFB10	out	yes	out	out	-0.5989 ***
ENSG00000167863	ATP5PD	out	yes	out	out	-0.5988 ***
ENSG00000168653	NDUFS5	out	yes	out	out	-0.5868 ***
ENSG00000164405	UQCRQ	out	yes	out	out	-0.5838 ***
ENSG00000173915	ATP5MK	out	yes	out	out	-0.5807 ***
ENSG00000116459	ATP5PB	out	yes	out	out	-0.5735 **
ENSG00000119421	NDUFA8	out	yes	out	out	-0.5661 **
ENSG00000127184	COX7C	out	yes	out	out	-0.5641 ***
ENSG00000145708	CRHBP	out	out	no	out	-0.5625 *
ENSG00000163823	CCR1	out	out	no	out	-0.5467
ENSG00000027075	PRKCH	out	out	out	no	-0.5465 *
ENSG00000273642	NDUFA3	out	yes	out	out	-0.544 **
ENSG00000274359	NDUFA3	out	yes	out	out	-0.544 **
ENSG00000275605	NDUFA3	out	yes	out	out	-0.544 **
ENSG00000275724	NDUFA3	out	yes	out	out	-0.544 **
ENSG00000276220	NDUFA3	out	yes	out	out	-0.544 **
ENSG00000276766	NDUFA3	out	yes	out	out	-0.544 **
ENSG00000277722	NDUFA3	out	yes	out	out	-0.544 **
ENSG00000278365	NDUFA3	out	yes	out	out	-0.544 **
ENSG00000159128	IFNGR2	out	out	yes	out	-0.5334 *
ENSG00000154723	ATP5PF	out	yes	out	out	-0.5331 **
ENSG00000102760	RGCC	out	out	out	no	-0.5306 *
ENSG00000119013	NDUFB3	out	yes	out	out	-0.5274 **
ENSG00000147684	NDUFB9	out	yes	out	out	-0.525 ***
ENSG00000117118	SDHB	out	yes	out	out	-0.524 **
ENSG00000131174	COX7B	out	yes	out	out	-0.5206 ***
ENSG00000156411	ATP5MJ	out	yes	out	out	-0.5192 ***
ENSG00000110955	ATP5F1B	out	yes	out	out	-0.5153 ***
ENSG00000171608	PIK3CD	out	out	no	no	-0.5148
ENSG00000139180	NDUFA9	out	yes	out	out	-0.5043 **
ENSG00000135940	COX5B	out	yes	out	out	-0.5039 ***
ENSG00000144230	GPR17	out	out	no	out	-0.5016 *
ENSG00000165629	ATP5F1C	out	yes	out	out	-0.5008 **
ENSG00000162545	CAMK2N1	out	out	no	out	-0.5008 *
ENSG00000167984	NLRC3	out	out	no	no	-0.4967 *
ENSG00000008516	MMP25	out	out	no	out	-0.4925
ENSG00000204463	BAG6	out	out	out	yes	-0.4842
ENSG00000126368	NR1D1	out	out	no	no	-0.4819 *
ENSG00000140740	UQCRC2	out	yes	out	out	-0.4806 ***
ENSG00000161281	COX7A1	out	yes	out	out	-0.4742 ***
ENSG00000145365	TIFA	out	out	out	no	-0.4737
ENSG00000145632	PLK2	out	out	no	out	-0.4733
ENSG00000092929	UNC13D	out	out	no	out	-0.473
ENSG00000099795	NDUFB7	out	yes	out	out	-0.4726 **
ENSG00000273397	NDUFA6	out	no	out	out	-0.472 **
ENSG00000277365	NDUFA6	out	no	out	out	-0.472 **
ENSG00000157404	KIT	out	out	no	out	-0.4672
ENSG00000169020	ATP5ME	out	yes	out	out	-0.4663 **
ENSG00000105374	NKG7	out	out	no	out	-0.4653
ENSG00000109390	NDUFC1	out	yes	out	out	-0.4643 **
ENSG00000187889	FYB2	out	out	out	no	-0.4625
ENSG00000107485	GATA3	out	out	no	no	-0.4607
ENSG00000179091	CYC1	out	yes	out	out	-0.4594 **
ENSG00000213619	NDUFS3	out	yes	out	out	-0.456 **
ENSG00000277494	GPIHBP1	yes	out	out	out	-0.4555
ENSG00000184752	NDUFA12	out	yes	out	out	-0.4551 **
ENSG00000110717	NDUFS8	out	yes	out	out	-0.4516 ***
ENSG00000117280	RAB29	out	out	out	no	-0.4514
ENSG00000163701	IL17RE	out	out	no	out	-0.4437
ENSG00000170906	NDUFA3	out	yes	out	out	-0.44
ENSG00000176340	COX8A	out	yes	out	out	-0.4397 **
ENSG00000134824	FADS2	out	out	no	out	-0.4389
ENSG00000241837	ATP5PO	out	yes	out	out	-0.4378 **
ENSG00000004779	NDUFAB1	out	yes	out	out	-0.4344 *
ENSG00000090266	NDUFB2	out	yes	out	out	-0.4335 **
ENSG00000101670	LIPG	yes	out	out	out	-0.4297
ENSG00000136521	NDUFB5	out	yes	out	out	-0.4289 **
ENSG00000172575	RASGRP1	out	out	no	out	-0.4245
ENSG00000125375	DMAC2L	out	yes	out	out	-0.4227 *
ENSG00000106948	AKNA	out	out	no	out	-0.4221
ENSG00000169432	SCN9A	out	out	no	out	-0.4221
ENSG00000121897	LIAS	out	out	no	out	-0.4218 **
ENSG00000103175	WFDC1	out	out	no	out	-0.4192
ENSG00000189043	NDUFA4	out	yes	out	out	-0.417 **
ENSG00000127507	ADGRE2	out	out	no	out	-0.4168
ENSG00000110031	LPXN	out	out	out	no	-0.4154
ENSG00000186951	PPARA	out	out	no	out	-0.4138 *
ENSG00000103490	PYCARD	out	out	no	no	-0.4132
ENSG00000137801	THBS1	out	out	no	out	-0.4116
ENSG00000125356	NDUFA1	out	yes	out	out	-0.4114 *
ENSG00000241468	ATP5MF	out	yes	out	out	-0.4094 *
ENSG00000167792	NDUFV1	out	yes	out	out	-0.4075 **
ENSG00000023228	NDUFS1	out	yes	out	out	-0.4045 **
ENSG00000283447	NDUFS1	out	yes	out	out	-0.4045 **
ENSG00000156885	COX6A2	out	yes	out	out	-0.4005 **
ENSG00000214456	PLIN5	yes	out	out	out	-0.3976
ENSG00000145494	NDUFS6	out	yes	out	out	-0.3952 *
ENSG00000174886	NDUFA11	out	yes	out	out	-0.3944 *
ENSG00000183648	NDUFB1	out	yes	out	out	-0.3933 *
ENSG00000156467	UQCRB	out	yes	out	out	-0.393 **
ENSG00000006757	PNPLA4	yes	out	out	out	-0.3893 *
ENSG00000077984	CST7	out	out	no	out	-0.3875
ENSG00000085871	MGST2	out	out	no	out	-0.3868 **
ENSG00000099977	DDT	out	out	no	out	-0.3861
ENSG00000126432	PRDX5	out	out	no	out	-0.3843 **
ENSG00000143252	SDHC	out	yes	out	out	-0.3835 ***
ENSG00000112992	NNT	out	yes	out	out	-0.3826 **
ENSG00000224051	CPTP	out	out	no	no	-0.3806 *
ENSG00000152234	ATP5F1A	out	yes	out	out	-0.3794 **
ENSG00000131495	NDUFA2	out	yes	out	out	-0.3791 *
ENSG00000249437	NAIP	out	out	no	no	-0.3779
ENSG00000010256	UQCRC1	out	yes	out	out	-0.3775 *
ENSG00000171522	PTGER4	out	out	no	out	-0.3774
ENSG00000275003	DDT	out	out	no	out	-0.3774
ENSG00000079435	LIPE	yes	out	out	out	-0.3758
ENSG00000151388	ADAMTS12	out	out	no	out	-0.3755
ENSG00000142208	AKT1	out	out	no	no	-0.3746 ***
ENSG00000018280	SLC11A1	out	out	no	out	-0.3733
ENSG00000141569	TRIM65	out	out	no	out	-0.3732
ENSG00000184076	UQCR10	out	yes	out	out	-0.3702 *
ENSG00000213903	LTB4R	out	out	no	out	-0.3698
ENSG00000285456	LTB4R	out	out	no	out	-0.3698
ENSG00000167815	PRDX2	out	out	no	out	-0.3653 **
ENSG00000115286	NDUFS7	out	yes	out	out	-0.3637 *
ENSG00000130414	NDUFA10	out	yes	out	out	-0.361 *
ENSG00000090487	SPG21	out	out	out	no	-0.3598 *
ENSG00000186010	NDUFA13	out	yes	out	out	-0.3597 *
ENSG00000151692	RNF144A	out	out	out	no	-0.3591
ENSG00000147123	NDUFB11	out	yes	out	out	-0.3574 **
ENSG00000158864	NDUFS2	out	yes	out	out	-0.3556 *
ENSG00000164430	CGAS	out	out	out	no	-0.3535
ENSG00000141867	BRD4	out	out	no	out	-0.3497 ***
ENSG00000173578	XCR1	out	out	no	out	-0.3492 *
ENSG00000169021	UQCRFS1	out	yes	out	out	-0.3482 **
ENSG00000108861	DUSP3	out	out	out	no	-0.3468 *
ENSG00000007171	NOS2	out	out	no	out	-0.3439
ENSG00000172936	MYD88	out	out	no	no	-0.3419
ENSG00000088888	MAVS	out	out	no	no	-0.3418 *
ENSG00000085265	FCN1	out	out	out	no	-0.3379
ENSG00000165646	SLC18A2	out	out	no	out	-0.3378
ENSG00000160255	ITGB2	out	out	no	out	-0.3374
ENSG00000160703	NLRX1	out	out	no	no	-0.3371 **
ENSG00000068903	SIRT2	out	out	no	no	-0.3352 ***
ENSG00000007312	CD79B	out	out	out	no	-0.3343
ENSG00000283100	SIRT2	out	out	no	no	-0.3335 ***
ENSG00000179526	SHARPIN	out	out	no	out	-0.3328 **
ENSG00000176919	C8G	out	out	out	no	-0.3314
ENSG00000172243	CLEC7A	out	out	no	no	-0.3306
ENSG00000135390	ATP5MC2	out	yes	out	out	-0.3254 ***
ENSG00000137462	TLR2	out	out	no	no	-0.3211
ENSG00000162032	SPSB3	out	out	out	no	-0.3211 *
ENSG00000124172	ATP5F1E	out	yes	out	out	-0.3209 *
ENSG00000099624	ATP5F1D	out	yes	out	out	-0.3201 *
ENSG00000142627	EPHA2	out	out	no	out	-0.3187
ENSG00000113263	ITK	out	out	out	no	-0.3176
ENSG00000104365	IKBKB	out	out	no	no	-0.3144
ENSG00000103222	ABCC1	out	out	no	out	-0.3124
ENSG00000092098	RNF31	out	out	out	no	-0.3118 *
ENSG00000285152	RNF31	out	out	out	no	-0.3118 *
ENSG00000136286	MYO1G	out	out	out	no	-0.31
ENSG00000014919	COX15	out	yes	out	out	-0.309 *
ENSG00000126759	CFP	out	out	out	no	-0.3083
ENSG00000203747	FCGR3A	out	out	no	out	-0.3075
ENSG00000010671	BTK	out	out	no	no	-0.3069
ENSG00000134215	VAV3	out	out	out	no	-0.3059
ENSG00000204370	SDHD	out	yes	out	out	-0.3058 *
ENSG00000137642	SORL1	yes	out	out	out	-0.3056
ENSG00000215021	PHB2	out	out	out	no	-0.303 ***
ENSG00000118640	VAMP8	out	out	no	out	-0.303
ENSG00000073578	SDHA	out	yes	out	out	-0.302 *
ENSG00000110921	MVK	out	out	no	out	-0.3012
ENSG00000164104	HMGB2	out	out	no	out	-0.2995
ENSG00000065518	NDUFB4	out	yes	out	out	-0.2989 **
ENSG00000165264	NDUFB6	out	yes	out	out	-0.2987
ENSG00000157570	TSPAN18	out	out	no	out	-0.2984
ENSG00000228760	BAG6	out	out	out	yes	-0.2942
ENSG00000009790	TRAF3IP3	out	out	out	no	-0.2925
ENSG00000134825	TMEM258	out	out	no	out	-0.2898
ENSG00000198286	CARD11	out	out	out	no	-0.2881
ENSG00000148400	NOTCH1	out	out	no	out	-0.2867
ENSG00000187554	TLR5	out	out	no	no	-0.2857
ENSG00000179776	CDH5	out	out	no	out	-0.2849
ENSG00000164327	RICTOR	out	out	no	out	-0.2809 *
ENSG00000160194	NDUFV3	out	yes	out	out	-0.2801 *
ENSG00000107020	PLGRKT	out	out	no	out	-0.2799
ENSG00000267855	NDUFA7	out	yes	out	out	-0.2798
ENSG00000172349	IL16	out	out	no	out	-0.2782
ENSG00000253729	PRKDC	out	out	out	no	-0.277 *
ENSG00000203896	LIME1	out	out	out	no	-0.2768
ENSG00000091181	IL5RA	out	out	no	out	-0.2767
ENSG00000081237	PTPRC	out	out	no	no	-0.2764
ENSG00000275214	IFI27	out	out	no	out	-0.2758
ENSG00000160446	ZDHHC12	out	out	no	no	-0.2744
ENSG00000132256	TRIM5	out	out	out	no	-0.2731
ENSG00000185010	F8	out	out	no	out	-0.2726
ENSG00000243708	PLA2G4B	out	out	no	out	-0.2724
ENSG00000204397	CARD16	out	out	no	out	-0.2696
ENSG00000141424	SLC39A6	out	out	out	no	-0.2687
ENSG00000108262	GIT1	out	out	no	out	-0.2684
ENSG00000163702	IL17RC	out	out	no	out	-0.2668
ENSG00000028137	TNFRSF1B	out	out	no	out	-0.2661
ENSG00000178127	NDUFV2	out	no	out	out	-0.266 *
ENSG00000054148	PHPT1	out	out	out	no	-0.2656
ENSG00000139971	ARMH4	out	out	no	out	-0.265
ENSG00000233276	GPX1	out	out	no	out	-0.2649 *
ENSG00000163563	MNDA	out	out	out	no	-0.2639
ENSG00000143507	DUSP10	out	out	no	out	-0.2636
ENSG00000168256	NKIRAS2	out	out	no	out	-0.2629 *
ENSG00000213809	KLRK1	out	out	out	no	-0.2625
ENSG00000227231	IER3	out	out	no	out	-0.2611
ENSG00000230128	IER3	out	out	no	out	-0.2611
ENSG00000235030	IER3	out	out	no	out	-0.2611
ENSG00000237155	IER3	out	out	no	out	-0.2611
ENSG00000163131	CTSS	out	out	out	no	-0.2603
ENSG00000177666	PNPLA2	yes	out	out	out	-0.2602
ENSG00000101986	ABCD1	out	out	no	out	-0.2601
ENSG00000154124	OTULIN	out	out	no	no	-0.2581
ENSG00000145649	GZMA	out	out	no	out	-0.2573
ENSG00000123338	NCKAP1L	out	out	out	no	-0.2557
ENSG00000128335	APOL2	out	out	no	out	-0.2546
ENSG00000079257	LXN	out	out	no	out	-0.2541
ENSG00000142512	SIGLEC10	out	out	no	out	-0.2523
ENSG00000231555	HSPA1B	out	out	out	yes	-0.2519
ENSG00000196083	IL1RAP	out	out	no	out	-0.2506
ENSG00000128609	NDUFA5	out	no	out	out	-0.2504
ENSG00000100968	NFATC4	out	out	no	out	-0.2502
ENSG00000285485	NFATC4	out	out	no	out	-0.2502
ENSG00000114738	MAPKAPK3	out	out	out	no	-0.2501
ENSG00000109971	HSPA8	out	out	no	no	-0.25 **
ENSG00000172175	MALT1	out	out	out	no	-0.2497
ENSG00000276155	MAPT	out	out	no	out	-0.2496
ENSG00000105372	RPS19	out	out	no	out	-0.2471 *
ENSG00000166949	SMAD3	out	out	no	out	-0.2457
ENSG00000172578	KLHL6	out	out	out	no	-0.2454
ENSG00000064012	CASP8	out	out	no	out	-0.2453
ENSG00000162747	FCGR3B	out	out	no	out	-0.2432
ENSG00000131981	LGALS3	out	out	out	no	-0.2394
ENSG00000105223	PLD3	out	out	no	out	-0.2373
ENSG00000172458	IL17D	out	out	no	out	-0.2337
ENSG00000141968	VAV1	out	out	out	no	-0.2314
ENSG00000277236	CCL14	out	out	yes	out	-0.2312
ENSG00000085788	DDHD2	yes	out	out	out	-0.2305
ENSG00000157368	IL34	out	out	no	out	-0.2267
ENSG00000128271	ADORA2A	out	out	no	out	-0.2253
ENSG00000143546	S100A8	out	out	no	no	-0.2244
ENSG00000130775	THEMIS2	out	out	no	no	-0.2213
ENSG00000100292	HMOX1	out	out	no	out	-0.2173
ENSG00000043462	LCP2	out	out	out	no	-0.2171
ENSG00000174175	SELP	out	out	no	out	-0.217
ENSG00000271503	CCL5	out	out	no	out	-0.2158
ENSG00000009830	POMT2	out	out	no	out	-0.2152
ENSG00000160959	LRRC14	out	out	out	no	-0.2138
ENSG00000141480	ARRB2	out	out	out	no	-0.2118
ENSG00000206493	HLA-E	out	out	no	out	-0.2091
ENSG00000229252	HLA-E	out	out	no	out	-0.2091
ENSG00000230254	HLA-E	out	out	no	out	-0.2091
ENSG00000233904	HLA-E	out	out	no	out	-0.2091
ENSG00000227761	BAG6	out	out	out	yes	-0.209
ENSG00000077454	LRCH4	out	out	out	no	-0.209
ENSG00000132522	GPS2	out	out	no	no	-0.2086
ENSG00000288325	GPS2	out	out	no	no	-0.2086
ENSG00000163932	PRKCD	out	out	no	no	-0.2071
ENSG00000185633	NDUFA4L2	out	no	out	out	-0.2071
ENSG00000082196	C1QTNF3	out	out	no	out	-0.2069
ENSG00000103313	MEFV	out	out	no	no	-0.2043
ENSG00000175899	A2M	out	out	no	no	-0.2043
ENSG00000262418	PTPRC	out	out	no	no	-0.2038
ENSG00000177830	CHID1	out	out	no	out	-0.2033
ENSG00000177663	IL17RA	out	out	no	out	-0.2009
ENSG00000157500	APPL1	out	out	no	no	-0.2008
ENSG00000127241	MASP1	out	out	out	no	-0.2002
ENSG00000081189	MEF2C	out	out	out	no	-0.2
ENSG00000105974	CAV1	out	out	out	no	-0.1988
ENSG00000136160	EDNRB	out	out	no	out	-0.1985
ENSG00000000003	TSPAN6	out	out	out	no	-0.1975
ENSG00000204472	AIF1	out	out	no	out	-0.1975
ENSG00000148290	SURF1	out	no	out	out	-0.1965
ENSG00000280627	SURF1	out	no	out	out	-0.1965
ENSG00000163485	ADORA1	out	out	no	out	-0.1949
ENSG00000103855	CD276	out	out	out	no	-0.1944
ENSG00000243317	STMP1	out	no	no	no	-0.1935
ENSG00000254087	LYN	out	out	no	no	-0.1928
ENSG00000105894	PTN	out	out	no	out	-0.1924
ENSG00000276536	HRAS	out	out	out	yes	-0.1917
ENSG00000104825	NFKBIB	out	out	no	out	-0.1904
ENSG00000282905	NFKBIB	out	out	no	out	-0.1904
ENSG00000091972	CD200	out	out	no	out	-0.1901
ENSG00000142186	SCYL1	out	out	no	out	-0.1864
ENSG00000007047	MARK4	out	out	no	no	-0.1844
ENSG00000203710	CR1	out	out	out	no	-0.1838
ENSG00000118432	CNR1	out	out	no	out	-0.1821
ENSG00000137752	CASP1	out	out	no	no	-0.1821
ENSG00000165283	STOML2	out	out	out	no	-0.1809
ENSG00000175040	CHST2	out	out	no	out	-0.1799
ENSG00000068001	HYAL2	out	out	no	out	-0.1777
ENSG00000108784	NAGLU	out	out	no	no	-0.1747
ENSG00000111331	OAS3	out	out	out	no	-0.1747
ENSG00000164258	NDUFS4	out	no	out	out	-0.1744
ENSG00000186827	TNFRSF4	out	out	no	out	-0.1742
ENSG00000197405	C5AR1	out	out	no	no	-0.1724
ENSG00000198793	MTOR	out	out	no	out	-0.1719
ENSG00000113575	PPP2CA	out	out	no	no	-0.1715
ENSG00000115944	COX7A2L	out	no	out	out	-0.171
ENSG00000133216	EPHB2	out	out	no	out	-0.1702
ENSG00000000938	FGR	out	out	no	no	-0.17
ENSG00000087088	BAX	out	out	out	no	-0.1689
ENSG00000124256	ZBP1	out	out	no	no	-0.1659
ENSG00000170365	SMAD1	out	out	no	out	-0.1653
ENSG00000186280	KDM4D	out	out	no	out	-0.1637
ENSG00000259112	NDUFC2-KCTD14	out	no	out	out	-0.1623
ENSG00000100263	RHBDD3	out	out	no	out	-0.1601
ENSG00000154451	GBP5	out	out	no	no	-0.1586
ENSG00000111775	COX6A1	out	no	out	out	-0.1583
ENSG00000119714	GPR68	out	out	no	out	-0.1581
ENSG00000149091	DGKZ	out	out	out	no	-0.1575
ENSG00000165810	BTNL9	out	out	out	no	-0.1566
ENSG00000170425	ADORA2B	out	out	no	out	-0.1561
ENSG00000198821	CD247	out	out	out	no	-0.1559
ENSG00000182578	CSF1R	out	out	no	out	-0.1557
ENSG00000168229	PTGDR	out	out	no	out	-0.1551
ENSG00000149273	RPS3	out	out	out	no	-0.1548
ENSG00000167085	PHB	out	out	out	no	-0.1547
ENSG00000115414	FN1	out	out	no	out	-0.1504
ENSG00000196689	TRPV1	out	out	no	out	-0.1499
ENSG00000137509	PRCP	out	out	no	out	-0.1488
ENSG00000101017	CD40	out	out	no	out	-0.1481
ENSG00000091831	ESR1	out	out	no	no	-0.1475
ENSG00000158769	F11R	out	out	no	out	-0.1439
ENSG00000178585	CTNNBIP1	out	out	no	out	-0.1438
ENSG00000142798	HSPG2	out	out	no	out	-0.1432
ENSG00000206379	FLOT1	out	out	out	yes	-0.1431
ENSG00000206480	FLOT1	out	out	out	yes	-0.1431
ENSG00000230143	FLOT1	out	out	out	yes	-0.1429
ENSG00000166501	PRKCB	out	out	out	no	-0.1421
ENSG00000144381	HSPD1	out	out	out	no	-0.1416
ENSG00000232280	FLOT1	out	out	out	yes	-0.1414
ENSG00000107874	CUEDC2	out	out	no	out	-0.141
ENSG00000132170	PPARG	out	out	no	out	-0.1395
ENSG00000091592	NLRP1	out	out	no	no	-0.1382
ENSG00000110719	TCIRG1	out	out	no	out	-0.1378
ENSG00000170633	RNF34	out	out	out	no	-0.1374
ENSG00000175334	BANF1	out	out	out	no	-0.1374
ENSG00000084207	GSTP1	out	out	no	out	-0.1369
ENSG00000188313	PLSCR1	out	out	no	no	-0.1354
ENSG00000176105	YES1	out	out	no	no	-0.1349
ENSG00000078124	ACER3	out	out	no	out	-0.1343
ENSG00000005844	ITGAL	out	out	no	out	-0.131
ENSG00000129968	ABHD17A	out	out	no	no	-0.1303
ENSG00000154370	TRIM11	out	out	no	no	-0.1302
ENSG00000134954	ETS1	out	out	no	out	-0.1298
ENSG00000070785	EIF2B3	out	out	out	no	-0.1288
ENSG00000181751	MACIR	out	out	no	out	-0.1261
ENSG00000235568	NFAM1	out	out	no	no	-0.1249
ENSG00000197249	SERPINA1	out	out	no	out	-0.1239
ENSG00000175354	PTPN2	out	out	no	no	-0.1234
ENSG00000184979	USP18	out	out	no	out	-0.1222
ENSG00000158517	NCF1	out	out	no	out	-0.1221
ENSG00000184983	NDUFA6	out	no	out	out	-0.1212
ENSG00000107968	MAP3K8	out	out	no	out	-0.1206
ENSG00000080824	HSP90AA1	out	out	out	no	-0.1198
ENSG00000050748	MAPK9	out	out	no	out	-0.1194
ENSG00000109861	CTSC	out	out	no	out	-0.1191
ENSG00000121879	PIK3CA	out	out	out	no	-0.1183
ENSG00000105287	PRKD2	out	out	out	no	-0.1183
ENSG00000284099	SQSTM1	out	out	out	no	-0.1163
ENSG00000136826	KLF4	out	out	no	out	-0.1146
ENSG00000158270	COLEC12	out	out	out	no	-0.1121
ENSG00000184557	SOCS3	out	out	no	out	-0.112
ENSG00000090382	LYZ	out	out	no	out	-0.1119
ENSG00000131471	AOC3	out	out	no	out	-0.1111
ENSG00000011600	TYROBP	out	out	no	no	-0.1097
ENSG00000204574	ABCF1	out	out	yes	out	-0.109
ENSG00000161929	SCIMP	out	out	out	no	-0.1084
ENSG00000198851	CD3E	out	out	out	no	-0.1081
ENSG00000285022	MFHAS1	out	out	no	no	-0.1054
ENSG00000065427	KARS1	out	out	no	out	-0.1017
ENSG00000065675	PRKCQ	out	out	no	out	-0.1017
ENSG00000134780	DAGLA	out	out	no	out	-0.1017
ENSG00000213689	TREX1	out	out	no	no	-0.0987
ENSG00000234651	BAG6	out	out	out	yes	-0.0977
ENSG00000276701	MIF	out	out	no	out	-0.0974
ENSG00000247315	ZCCHC3	out	out	out	no	-0.0955
ENSG00000243646	IL10RB	out	out	no	out	-0.0953
ENSG00000084674	APOB	no	out	out	out	-0.0952
ENSG00000278183	ABCC1	out	out	no	out	-0.0946
ENSG00000111801	BTN3A3	out	out	out	no	-0.0938
ENSG00000140564	FURIN	out	out	no	out	-0.0935
ENSG00000102010	BMX	out	out	out	no	-0.09
ENSG00000276068	NAIP	out	out	no	no	-0.0898
ENSG00000184381	PLA2G6	out	out	out	no	-0.0887
ENSG00000027697	IFNGR1	out	out	no	out	-0.0885
ENSG00000111727	HCFC2	out	out	out	no	-0.0883
ENSG00000196352	CD55	out	out	out	no	-0.086
ENSG00000235125	NFKBIL1	out	out	out	yes	-0.0844
ENSG00000048052	HDAC9	out	out	no	out	-0.0842
ENSG00000106538	RARRES2	out	out	no	out	-0.084
ENSG00000204592	HLA-E	out	out	no	out	-0.0836
ENSG00000169554	ZEB2	out	out	no	out	-0.0825
ENSG00000134198	TSPAN2	out	out	no	out	-0.0824
ENSG00000108561	C1QBP	out	out	out	no	-0.0793
ENSG00000135318	NT5E	out	out	no	out	-0.0788
ENSG00000137312	FLOT1	out	out	out	yes	-0.0771
ENSG00000142002	DPP9	out	out	no	out	-0.0767
ENSG00000212866	HSPA1B	out	out	out	yes	-0.0756
ENSG00000206478	IER3	out	out	no	out	-0.0751
ENSG00000177628	GBA	out	out	no	out	-0.0745
ENSG00000155629	PIK3AP1	out	out	no	no	-0.0742
ENSG00000196839	ADA	out	out	no	no	-0.0737
ENSG00000149177	PTPRJ	out	out	out	no	-0.0733
ENSG00000206240	HLA-DRB1	out	out	no	no	-0.0731
ENSG00000206306	HLA-DRB1	out	out	no	no	-0.0731
ENSG00000030582	GRN	out	out	no	out	-0.073
ENSG00000134250	NOTCH2	out	out	no	out	-0.0726
ENSG00000141965	FEM1A	out	out	no	out	-0.0725
ENSG00000126581	BECN1	out	out	out	no	-0.0721
ENSG00000121807	CCR2	out	out	no	out	-0.0713
ENSG00000108984	MAP2K6	out	out	out	no	-0.0712
ENSG00000132842	AP3B1	out	out	no	no	-0.0709
ENSG00000105483	CARD8	out	out	no	no	-0.0696
ENSG00000182866	LCK	out	out	out	no	-0.0692
ENSG00000065150	IPO5	out	out	out	no	-0.0675
ENSG00000206505	HLA-A	out	out	out	yes	-0.0671
ENSG00000121060	TRIM25	out	out	out	no	-0.067
ENSG00000196101	HLA-DRB3	out	out	out	no	-0.065
ENSG00000112033	PPARD	out	out	no	out	-0.0645
ENSG00000064932	SBNO2	out	out	yes	out	-0.0627
ENSG00000198746	GPATCH3	out	out	out	no	-0.0621
ENSG00000011198	ABHD5	no	out	out	out	-0.0618
ENSG00000174738	NR1D2	out	out	no	out	-0.0592
ENSG00000123154	WDR83	out	out	no	out	-0.0577
ENSG00000004139	SARM1	out	out	out	no	-0.0574
ENSG00000105298	CACTIN	out	out	out	no	-0.0574
ENSG00000224740	FLOT1	out	out	out	yes	-0.0571
ENSG00000112679	DUSP22	out	out	out	no	-0.0569
ENSG00000055332	EIF2AK2	out	out	no	no	-0.0567
ENSG00000119414	PPP6C	out	out	out	no	-0.0558
ENSG00000162889	MAPKAPK2	out	out	no	no	-0.0557
ENSG00000160999	SH2B2	out	out	out	no	-0.0556
ENSG00000278613	NAIP	out	out	no	no	-0.0545
ENSG00000151366	NDUFC2	out	no	out	out	-0.0542
ENSG00000015479	MATR3	out	out	out	yes	-0.0542
ENSG00000067182	TNFRSF1A	out	out	no	out	-0.0537
ENSG00000157764	BRAF	out	out	out	no	-0.0528
ENSG00000127666	TICAM1	out	out	no	no	-0.0521
ENSG00000147316	MCPH1	out	out	no	out	-0.051
ENSG00000185515	BRCC3	out	out	no	no	-0.0495
ENSG00000173638	SLC19A1	out	out	out	no	-0.0494
ENSG00000089127	OAS1	out	out	out	no	-0.0493
ENSG00000025434	NR1H3	out	out	no	no	-0.0492
ENSG00000100324	TAB1	out	out	out	no	-0.0492
ENSG00000115604	IL18R1	out	out	no	out	-0.0486
ENSG00000129084	PSMA1	out	out	no	out	-0.0481
ENSG00000131323	TRAF3	out	out	out	no	-0.0479
ENSG00000229295	HLA-DPB1	out	out	out	no	-0.0477
ENSG00000123843	C4BPB	out	out	out	no	-0.0474
ENSG00000197417	SHPK	out	out	no	out	-0.0448
ENSG00000176358	TAC4	out	out	no	out	-0.0434
ENSG00000174130	TLR6	out	out	no	no	-0.0434
ENSG00000156599	ZDHHC5	out	out	no	no	-0.0429
ENSG00000237724	HSPA1A	out	out	out	no	-0.0422
ENSG00000185917	SETD4	out	out	no	out	-0.0421
ENSG00000124181	PLCG1	out	out	no	no	-0.0419
ENSG00000167851	CD300A	out	out	out	no	-0.0416
ENSG00000086598	TMED2	out	out	no	out	-0.0415
ENSG00000147324	MFHAS1	out	out	no	no	-0.0409
ENSG00000204160	ZDHHC18	out	out	out	no	-0.0388
ENSG00000223865	HLA-DPB1	out	out	out	no	-0.0365
ENSG00000135114	OASL	out	out	out	no	-0.0347
ENSG00000131238	PPT1	out	out	out	no	-0.0342
ENSG00000231679	HLA-DRB3	out	out	out	no	-0.0339
ENSG00000159377	PSMB4	out	out	no	out	-0.0333
ENSG00000173198	CYSLTR1	out	out	no	out	-0.0331
ENSG00000160293	VAV2	out	out	out	no	-0.0329
ENSG00000242689	CNTF	out	out	no	out	-0.0323
ENSG00000184216	IRAK1	out	out	out	no	-0.0319
ENSG00000088812	ATRN	out	out	no	out	-0.0316
ENSG00000189403	HMGB1	out	out	no	no	-0.031
ENSG00000213015	ZNF580	out	out	no	out	-0.0308
ENSG00000167286	CD3D	out	out	out	no	-0.0303
ENSG00000139546	TARBP2	out	out	out	no	-0.03
ENSG00000074966	TXK	out	out	out	no	-0.0293
ENSG00000138623	SEMA7A	out	out	no	out	-0.0279
ENSG00000288455	SEMA7A	out	out	no	out	-0.0279
ENSG00000174125	TLR1	out	out	no	no	-0.027
ENSG00000164742	ADCY1	out	out	no	out	-0.0256
ENSG00000097007	ABL1	out	out	out	no	-0.0254
ENSG00000179344	HLA-DQB1	out	out	out	no	-0.0254
ENSG00000121281	ADCY7	out	out	no	out	-0.0245
ENSG00000124201	ZNFX1	out	out	out	no	-0.0241
ENSG00000168961	LGALS9	out	out	no	out	-0.0226
ENSG00000085063	CD59	out	out	out	no	-0.022
ENSG00000164535	DAGLB	no	out	no	out	-0.0207
ENSG00000145777	TSLP	out	out	no	out	-0.0207
ENSG00000143799	PARP1	out	out	out	no	-0.0206
ENSG00000158869	FCER1G	out	out	out	no	-0.0198
ENSG00000119718	EIF2B2	out	out	out	no	-0.0189
ENSG00000006210	CX3CL1	out	out	no	out	-0.0183
ENSG00000189058	APOD	out	out	no	out	-0.018
ENSG00000060237	WNK1	out	out	out	no	-0.018
ENSG00000101782	RIOK3	out	out	out	no	-0.0179
ENSG00000129988	LBP	out	out	no	no	-0.0177
ENSG00000107798	LIPA	out	out	no	no	-0.0157
ENSG00000055208	TAB2	out	out	no	out	-0.0154
ENSG00000116560	SFPQ	out	out	out	no	-0.0153
ENSG00000149187	CELF1	out	out	no	out	-0.0148
ENSG00000139178	C1RL	out	out	out	no	-0.0142
ENSG00000288124	C1RL	out	out	out	no	-0.0142
ENSG00000235941	HSPA1A	out	out	out	no	-0.0137
ENSG00000231286	HLA-DQB1	out	out	out	no	-0.0133
ENSG00000168918	INPP5D	out	out	out	no	-0.0124
ENSG00000281614	INPP5D	out	out	out	no	-0.0124
ENSG00000158480	SPATA2	out	out	no	out	-0.0109
ENSG00000135218	CD36	out	out	no	no	-0.0101
ENSG00000092820	EZR	out	out	out	no	-0.009
ENSG00000166523	CLEC4E	out	out	out	no	-0.0084
ENSG00000121361	KCNJ8	out	out	no	no	-0.0072
ENSG00000161048	NAPEPLD	out	out	yes	out	-0.0064
ENSG00000234906	APOC2	no	out	out	out	-0.0056
ENSG00000171051	FPR1	out	out	no	no	-0.0055
ENSG00000136044	APPL2	out	out	no	no	-0.0053
ENSG00000130203	APOE	out	out	no	out	-0.0052
ENSG00000183049	CAMK1D	out	out	no	out	-0.0051
ENSG00000285114	GSDMC	out	out	no	out	-0.0049
ENSG00000023445	BIRC3	out	out	no	no	-0.004
ENSG00000164022	AIMP1	out	out	no	out	-0.0036
ENSG00000005339	CREBBP	out	out	out	no	-0.0023
ENSG00000115904	SOS1	out	out	out	no	-0.0016
ENSG00000106462	EZH2	out	out	no	out	-0.0012
ENSG00000154589	LY96	out	out	no	no	-0.0012
ENSG00000090376	IRAK3	out	out	out	no	-0.0006
ENSG00000077264	PAK3	out	out	out	no	-0.0006
ENSG00000034152	MAP2K3	out	out	no	out	-0.0004
ENSG00000129667	RHBDF2	out	out	no	out	-0.0001
ENSG00000147697	GSDMC	out	out	no	out	0.0002
ENSG00000147162	OGT	out	out	no	no	0.0005
ENSG00000144554	FANCD2	out	out	no	out	0.0005
ENSG00000163154	TNFAIP8L2	out	out	no	out	0.0016
ENSG00000226826	HLA-DPB1	out	out	out	no	0.0021
ENSG00000237710	HLA-DPB1	out	out	out	no	0.0021
ENSG00000161011	SQSTM1	out	out	out	no	0.0022
ENSG00000240972	MIF	out	out	no	out	0.0029
ENSG00000176845	METRNL	out	out	no	out	0.0035
ENSG00000014123	UFL1	out	out	no	out	0.0041
ENSG00000115085	ZAP70	out	out	out	no	0.0055
ENSG00000163812	ZDHHC3	out	out	out	no	0.0057
ENSG00000110651	CD81	out	out	no	no	0.0063
ENSG00000143952	VPS54	out	out	no	out	0.0068
ENSG00000102699	PARP4	out	out	no	out	0.0081
ENSG00000083799	CYLD	out	out	no	no	0.0083
ENSG00000134070	IRAK2	out	out	no	no	0.0085
ENSG00000110324	IL10RA	out	out	no	out	0.0095
ENSG00000102103	PQBP1	out	out	out	no	0.0101
ENSG00000186868	MAPT	out	out	no	out	0.0106
ENSG00000142192	APP	out	out	no	no	0.0116
ENSG00000110492	MDK	out	out	no	out	0.0118
ENSG00000136238	RAC1	out	out	no	out	0.012
ENSG00000235657	HLA-A	out	out	out	yes	0.0123
ENSG00000113580	NR3C1	out	out	no	out	0.0126
ENSG00000105851	PIK3CG	no	out	no	out	0.0162
ENSG00000134061	CD180	out	out	no	out	0.0173
ENSG00000138821	SLC39A8	out	out	no	out	0.0183
ENSG00000021826	CPS1	no	out	out	out	0.0184
ENSG00000082074	FYB1	out	out	out	no	0.0191
ENSG00000145191	EIF2B5	out	out	out	no	0.0192
ENSG00000106052	TAX1BP1	out	out	out	no	0.0196
ENSG00000213413	PVRIG	out	out	out	no	0.0202
ENSG00000086730	LAT2	out	out	out	no	0.0206
ENSG00000107338	SHB	out	out	out	no	0.0224
ENSG00000171791	BCL2	out	out	out	no	0.0227
ENSG00000105329	TGFB1	out	out	no	out	0.023
ENSG00000175264	CHST1	out	out	no	out	0.0231
ENSG00000197111	PCBP2	out	out	out	no	0.0231
ENSG00000228080	HLA-DRB1	out	out	no	no	0.0237
ENSG00000163930	BAP1	out	out	no	out	0.0253
ENSG00000000457	SCYL3	out	out	no	out	0.027
ENSG00000145901	TNIP1	out	out	no	no	0.0276
ENSG00000262860	LSM14A	out	out	out	yes	0.0284
ENSG00000026950	BTN3A1	out	out	out	no	0.03
ENSG00000206503	HLA-A	out	out	out	yes	0.0314
ENSG00000110446	SLC15A3	out	out	out	no	0.0315
ENSG00000109016	DHRS7B	out	out	no	out	0.0318
ENSG00000100031	GGT1	out	out	no	out	0.0333
ENSG00000107201	DDX58	out	out	out	no	0.034
ENSG00000154710	RABGEF1	out	out	no	no	0.0341
ENSG00000182389	CACNB4	out	out	out	no	0.0347
ENSG00000215328	HSPA1A	out	out	out	no	0.0352
ENSG00000136848	DAB2IP	out	out	no	no	0.0355
ENSG00000173039	RELA	out	out	no	no	0.0355
ENSG00000153283	CD96	out	out	no	out	0.0361
ENSG00000085998	POMGNT1	out	out	no	out	0.0363
ENSG00000144802	NFKBIZ	out	out	no	no	0.0364
ENSG00000125734	GPR108	out	out	out	no	0.0376
ENSG00000205542	TMSB4X	out	out	no	out	0.0376
ENSG00000181027	FKRP	out	out	no	out	0.0377
ENSG00000105499	PLA2G4C	out	out	no	out	0.0381
ENSG00000196954	CASP4	out	out	no	out	0.0382
ENSG00000137275	RIPK1	out	out	no	out	0.0389
ENSG00000113916	BCL6	out	out	no	out	0.0406
ENSG00000131871	SELENOS	out	out	no	out	0.0408
ENSG00000019991	HGF	out	out	no	out	0.041
ENSG00000149311	ATM	out	out	no	out	0.0416
ENSG00000132466	ANKRD17	out	out	out	no	0.0416
ENSG00000147573	TRIM55	out	out	no	out	0.0421
ENSG00000074582	BCS1L	out	no	out	out	0.0426
ENSG00000110330	BIRC2	out	out	no	no	0.043
ENSG00000100902	PSMA6	out	out	no	out	0.0433
ENSG00000103653	CSK	out	out	out	no	0.0437
ENSG00000205403	CFI	out	out	out	no	0.0444
ENSG00000136250	AOAH	out	out	no	out	0.0446
ENSG00000176046	NUPR1	out	out	no	out	0.0451
ENSG00000160223	ICOSLG	out	out	out	no	0.0452
ENSG00000114383	TUSC2	out	out	no	out	0.0467
ENSG00000070010	UFD1	out	out	out	no	0.0468
ENSG00000177733	HNRNPA0	out	out	no	out	0.0471
ENSG00000089041	P2RX7	out	out	no	out	0.0485
ENSG00000115221	ITGB6	out	out	no	out	0.0489
ENSG00000137628	DDX60	out	out	out	no	0.05
ENSG00000070614	NDST1	out	out	no	out	0.0502
ENSG00000120156	TEK	out	out	no	out	0.0504
ENSG00000196126	HLA-DRB1	out	out	no	no	0.0504
ENSG00000110171	TRIM3	out	out	out	no	0.0505
ENSG00000135829	DHX9	out	out	no	out	0.0509
ENSG00000174004	NRROS	out	out	no	out	0.0512
ENSG00000140795	MYLK3	out	out	no	out	0.0512
ENSG00000274619	CFD	out	out	out	yes	0.0519
ENSG00000092445	TYRO3	out	out	no	no	0.0528
ENSG00000132510	KDM6B	out	out	no	out	0.0534
ENSG00000135341	MAP3K7	out	out	no	no	0.0536
ENSG00000203879	GDI1	out	out	out	no	0.0548
ENSG00000169398	PTK2	out	out	out	no	0.0552
ENSG00000128604	IRF5	out	out	no	out	0.0554
ENSG00000055955	ITIH4	out	out	no	out	0.0557
ENSG00000069667	RORA	out	out	no	out	0.0559
ENSG00000086102	NFX1	out	out	no	out	0.0571
ENSG00000124333	VAMP7	out	out	no	out	0.0615
ENSG00000186188	FFAR4	out	out	no	out	0.0624
ENSG00000147140	NONO	out	out	out	no	0.0628
ENSG00000166167	BTRC	out	out	out	no	0.0631
ENSG00000162129	CLPB	out	out	out	no	0.0636
ENSG00000124212	PTGIS	out	out	no	out	0.0639
ENSG00000231939	HLA-DQB1	out	out	out	no	0.0647
ENSG00000160856	FCRL3	out	out	out	no	0.0651
ENSG00000172594	SMPDL3A	out	out	out	no	0.0655
ENSG00000125845	BMP2	out	out	no	out	0.0656
ENSG00000118503	TNFAIP3	out	out	no	no	0.0665
ENSG00000275565	ALOX5	out	out	yes	out	0.0671
ENSG00000157837	SPPL3	out	out	out	no	0.0672
ENSG00000079246	XRCC5	out	out	out	no	0.0675
ENSG00000227715	HLA-A	out	out	out	yes	0.0678
ENSG00000187796	CARD9	out	out	no	out	0.0684
ENSG00000165025	SYK	out	out	no	no	0.0699
ENSG00000078902	TOLLIP	out	out	no	out	0.0704
ENSG00000085449	WDFY1	out	out	out	no	0.0707
ENSG00000168884	TNIP2	out	out	no	no	0.0711
ENSG00000135744	AGT	out	out	no	out	0.0721
ENSG00000213088	ACKR1	out	out	no	out	0.0737
ENSG00000024048	UBR2	out	out	out	no	0.0742
ENSG00000096155	BAG6	out	out	out	yes	0.0744
ENSG00000121774	KHDRBS1	out	out	out	no	0.0752
ENSG00000281013	NDUFA6	out	no	out	out	0.0757
ENSG00000118046	STK11	out	out	out	no	0.0772
ENSG00000134352	IL6ST	out	out	no	out	0.0777
ENSG00000115211	EIF2B4	out	out	out	no	0.0798
ENSG00000163737	PF4	out	out	no	out	0.0805
ENSG00000187474	FPR3	out	out	no	no	0.082
ENSG00000239306	RBM14	out	out	out	no	0.0827
ENSG00000131203	IDO1	out	out	no	out	0.0829
ENSG00000106546	AHR	out	out	no	out	0.0851
ENSG00000106100	NOD1	out	out	no	no	0.0855
ENSG00000275031	METRNL	out	out	no	out	0.0858
ENSG00000006638	TBXA2R	out	out	no	out	0.0864
ENSG00000198087	CD2AP	out	out	no	no	0.087
ENSG00000131507	NDFIP1	out	out	no	out	0.087
ENSG00000140992	PDPK1	out	out	out	no	0.0873
ENSG00000157017	GHRL	out	out	no	out	0.0877
ENSG00000152223	EPG5	out	out	no	no	0.0887
ENSG00000169129	AFAP1L2	out	out	no	out	0.0901
ENSG00000205213	LGR4	out	out	out	no	0.0913
ENSG00000121966	CXCR4	out	out	no	out	0.0917
ENSG00000230708	HLA-DPB1	out	out	out	no	0.0947
ENSG00000036257	CUL3	out	out	no	out	0.0951
ENSG00000232804	HSPA1B	out	out	out	yes	0.0953
ENSG00000110057	UNC93B1	out	out	out	no	0.096
ENSG00000188706	ZDHHC9	out	out	no	no	0.0994
ENSG00000108691	CCL2	out	out	no	out	0.0994
ENSG00000213341	CHUK	out	out	no	no	0.0995
ENSG00000138172	CALHM2	out	out	no	out	0.1006
ENSG00000186642	PDE2A	out	out	no	out	0.101
ENSG00000137055	PLAA	out	out	no	out	0.1011
ENSG00000162692	VCAM1	out	out	no	out	0.1012
ENSG00000179630	LACC1	out	out	no	no	0.1018
ENSG00000129219	PLD2	out	out	out	no	0.102
ENSG00000276600	RAB7B	out	out	out	no	0.1021
ENSG00000196419	XRCC6	out	out	out	no	0.1026
ENSG00000179094	PER1	out	out	no	out	0.1035
ENSG00000130202	NECTIN2	out	out	out	no	0.1042
ENSG00000105373	NOP53	out	out	out	no	0.1045
ENSG00000100644	HIF1A	out	out	no	out	0.1047
ENSG00000121390	PSPC1	out	out	out	no	0.1054
ENSG00000087460	GNAS	out	out	no	out	0.1068
ENSG00000101695	RNF125	out	out	out	no	0.1089
ENSG00000166278	C2	out	out	out	yes	0.1094
ENSG00000111679	PTPN6	out	out	no	no	0.1119
ENSG00000262446	GBA	out	out	no	out	0.1129
ENSG00000146072	TNFRSF21	out	out	out	no	0.1155
ENSG00000102871	TRADD	out	out	no	out	0.1158
ENSG00000236884	HLA-DRB1	out	out	no	no	0.1159 *
ENSG00000088827	SIGLEC1	out	out	no	out	0.1165
ENSG00000168297	PXK	out	out	no	out	0.1172
ENSG00000182197	EXT1	out	out	no	out	0.1172
ENSG00000120690	ELF1	out	out	out	no	0.1173
ENSG00000153162	BMP6	out	out	no	out	0.1177
ENSG00000173757	STAT5B	out	out	no	out	0.1179
ENSG00000123358	NR4A1	out	out	no	out	0.1181
ENSG00000160654	CD3G	out	out	out	no	0.119
ENSG00000075240	GRAMD4	out	out	out	no	0.1204
ENSG00000103037	SETD6	out	out	no	out	0.1226
ENSG00000163736	PPBP	out	out	no	out	0.1227
ENSG00000197969	VPS13A	out	out	no	out	0.1235
ENSG00000056586	RC3H2	out	out	out	no	0.1253
ENSG00000196950	SLC39A10	out	out	out	no	0.1261
ENSG00000196776	CD47	out	out	no	no	0.1269
ENSG00000225989	ABCF1	out	out	yes	out	0.1285
ENSG00000116288	PARK7	out	out	no	out	0.1292
ENSG00000074416	MGLL	no	out	no	out	0.1293
ENSG00000117335	CD46	out	out	out	no	0.1301
ENSG00000164164	OTUD4	out	out	out	no	0.1305
ENSG00000117226	GBP3	out	out	no	out	0.1307
ENSG00000072274	TFRC	out	out	no	out	0.1313
ENSG00000106785	TRIM14	out	out	no	out	0.1316
ENSG00000125730	C3	out	out	no	no	0.1323
ENSG00000142168	SOD1	out	out	no	out	0.133
ENSG00000177889	UBE2N	out	out	out	no	0.1334
ENSG00000099942	CRKL	out	out	out	no	0.1337
ENSG00000139187	KLRG1	out	out	no	out	0.1342
ENSG00000125826	RBCK1	out	out	out	no	0.1346
ENSG00000149131	SERPING1	out	out	out	no	0.1373
ENSG00000041982	TNC	out	out	no	out	0.1381
ENSG00000198648	STK39	out	out	no	out	0.1394
ENSG00000206490	ABCF1	out	out	yes	out	0.14
ENSG00000232169	ABCF1	out	out	yes	out	0.14
ENSG00000236149	ABCF1	out	out	yes	out	0.14
ENSG00000177189	RPS6KA3	out	out	out	yes	0.1405
ENSG00000148926	ADM	out	out	no	out	0.1415
ENSG00000162894	FCMR	out	out	out	yes	0.1419
ENSG00000108771	DHX58	out	out	out	yes	0.1423
ENSG00000107560	RAB11FIP2	out	out	out	yes	0.1431
ENSG00000233348	BAG6	out	out	out	yes	0.1435
ENSG00000129657	SEC14L1	out	out	out	yes	0.1441
ENSG00000131669	NINJ1	out	out	no	yes	0.1449
ENSG00000124357	NAGK	out	out	out	yes	0.1452
ENSG00000102034	ELF4	out	out	no	out	0.1452
ENSG00000277956	MAPT	out	out	no	out	0.1454
ENSG00000156515	HK1	out	out	no	out	0.1458
ENSG00000154822	PLCL2	out	out	out	yes	0.1465
ENSG00000284017	PLCL2	out	out	out	yes	0.1465
ENSG00000101096	NFATC2	out	out	out	yes	0.1471
ENSG00000012223	LTF	out	out	out	yes	0.1474
ENSG00000274474	YWHAE	out	out	out	yes	0.1482
ENSG00000143369	ECM1	out	out	no	out	0.1489
ENSG00000124508	BTN2A2	out	out	out	yes	0.1497
ENSG00000257103	LSM14A	out	out	out	yes	0.1505
ENSG00000128602	SMO	out	out	no	out	0.1516
ENSG00000129226	CD68	out	out	no	out	0.1523
ENSG00000164136	IL15	out	out	no	out	0.1523
ENSG00000055917	PUM2	out	out	out	yes	0.1531
ENSG00000152495	CAMK4	out	out	no	out	0.1532
ENSG00000163565	IFI16	out	out	no	yes	0.1534
ENSG00000051523	CYBA	out	out	no	yes	0.1534
ENSG00000163874	ZC3H12A	out	out	no	yes	0.1542
ENSG00000132965	ALOX5AP	out	out	no	out	0.155
ENSG00000188372	ZP3	out	out	no	out	0.1561
ENSG00000112062	MAPK14	out	out	no	out	0.1563
ENSG00000009724	MASP2	out	out	out	yes	0.1574
ENSG00000086232	EIF2AK1	out	out	no	out	0.1577
ENSG00000111684	LPCAT3	out	out	no	out	0.1578
ENSG00000112851	ERBIN	out	out	out	yes	0.1592
ENSG00000054219	LY75	out	out	no	out	0.1602
ENSG00000180370	PAK2	out	out	out	yes	0.1609
ENSG00000135077	HAVCR2	out	out	no	yes	0.1613
ENSG00000170458	CD14	out	out	no	yes	0.1639
ENSG00000164010	ERMAP	out	out	out	yes	0.1647
ENSG00000072736	NFATC3	out	out	no	out	0.1648
ENSG00000136869	TLR4	out	out	no	yes	0.1665
ENSG00000114251	WNT5A	out	out	no	out	0.1681
ENSG00000108953	YWHAE	out	out	out	yes	0.1683
ENSG00000150093	ITGB1	out	out	no	out	0.1695 *
ENSG00000255690	TRIL	out	out	no	yes	0.17
ENSG00000198961	PJA2	out	out	no	yes	0.17
ENSG00000265491	RNF115	out	out	out	yes	0.1703
ENSG00000184584	STING1	out	out	no	yes	0.1704
ENSG00000288243	STING1	out	out	no	yes	0.1704
ENSG00000167191	GPRC5B	out	out	no	out	0.1705
ENSG00000150455	TIRAP	out	out	no	yes	0.1707
ENSG00000086062	B4GALT1	out	out	no	out	0.1726
ENSG00000174600	CMKLR1	out	out	no	yes	0.1731
ENSG00000165949	IFI27	out	out	no	out	0.1744
ENSG00000005100	DHX33	out	out	no	yes	0.1759
ENSG00000123384	LRP1	out	out	no	out	0.1788
ENSG00000236271	FLOT1	out	out	out	yes	0.1797
ENSG00000171132	PRKCE	out	out	out	yes	0.1806
ENSG00000092531	SNAP23	out	out	no	out	0.181
ENSG00000143502	SUSD4	out	out	out	yes	0.1822
ENSG00000154174	TOMM70	out	out	out	yes	0.185
ENSG00000114861	FOXP1	out	out	no	yes	0.1853
ENSG00000116539	ASH1L	out	out	no	out	0.1885
ENSG00000269335	IKBKG	out	out	no	yes	0.1886
ENSG00000108840	HDAC5	out	out	no	out	0.19
ENSG00000091436	MAP3K20	out	out	no	out	0.1929
ENSG00000091106	NLRC4	out	out	no	yes	0.194
ENSG00000213047	DENND1B	out	out	out	yes	0.1953
ENSG00000177119	ANO6	out	out	no	out	0.1958
ENSG00000100030	MAPK1	out	out	out	yes	0.1963 *
ENSG00000112763	BTN2A1	out	out	out	yes	0.197
ENSG00000197122	SRC	out	out	no	yes	0.1974
ENSG00000176170	SPHK1	out	out	no	out	0.1985
ENSG00000135018	UBQLN1	out	out	out	yes	0.1997
ENSG00000136051	WASHC4	out	out	out	yes	0.2002
ENSG00000120925	RNF170	out	out	out	yes	0.2018
ENSG00000181481	RNF135	out	out	out	yes	0.2043
ENSG00000166086	JAM3	out	out	no	out	0.2043
ENSG00000113448	PDE4D	out	out	out	yes	0.2053
ENSG00000176903	PNMA1	out	out	no	out	0.2058
ENSG00000134253	TRIM45	out	out	no	out	0.2067
ENSG00000243414	TICAM2	out	out	no	yes	0.207
ENSG00000050426	LETMD1	out	out	no	out	0.2075
ENSG00000119508	NR4A3	out	out	out	yes	0.2075
ENSG00000080815	PSEN1	out	out	no	yes	0.2097
ENSG00000114520	SNX4	out	out	no	out	0.2102
ENSG00000140368	PSTPIP1	out	out	no	out	0.2106
ENSG00000073331	ALPK1	out	out	out	yes	0.2111
ENSG00000170323	FABP4	out	out	no	out	0.212
ENSG00000166484	MAPK7	out	out	no	out	0.2131
ENSG00000233954	UQCRHL	out	no	out	out	0.2134
ENSG00000177885	GRB2	out	out	out	yes	0.2143
ENSG00000114416	FXR1	out	out	no	out	0.217 *
ENSG00000133424	LARGE1	out	out	no	out	0.2186
ENSG00000150637	CD226	out	out	out	yes	0.2188
ENSG00000135870	RC3H1	out	out	out	yes	0.2212
ENSG00000197471	SPN	out	out	no	out	0.2221
ENSG00000167207	NOD2	out	out	no	yes	0.2259
ENSG00000113712	CSNK1A1	out	out	no	yes	0.2261 *
ENSG00000111361	EIF2B1	out	out	out	yes	0.2262
ENSG00000168610	STAT3	out	out	no	out	0.2283 *
ENSG00000025800	KPNA6	out	out	no	out	0.2326 *
ENSG00000120885	CLU	out	out	no	yes	0.2327
ENSG00000135655	USP15	out	out	out	yes	0.2327
ENSG00000073605	GSDMB	out	out	no	out	0.2338
ENSG00000239732	TLR9	out	out	no	yes	0.236
ENSG00000174775	HRAS	out	out	out	yes	0.2368
ENSG00000075975	MKRN2	out	out	no	out	0.2368
ENSG00000142156	COL6A1	out	out	no	out	0.2375
ENSG00000115318	LOXL3	out	out	no	out	0.2421
ENSG00000243649	CFB	out	out	out	yes	0.2454 *
ENSG00000119401	TRIM32	out	out	out	yes	0.2471
ENSG00000075426	FOSL2	out	out	yes	yes	0.2545
ENSG00000168214	RBPJ	out	out	yes	out	0.2554
ENSG00000227746	C4A	out	out	yes	yes	0.2558
ENSG00000280987	MATR3	out	out	out	yes	0.2558
ENSG00000278788	SBNO2	out	out	yes	out	0.2559
ENSG00000183735	TBK1	out	out	yes	yes	0.2569
ENSG00000231129	ABCF1	out	out	yes	out	0.2583
ENSG00000236342	ABCF1	out	out	yes	out	0.2583
ENSG00000145675	PIK3R1	out	out	out	yes	0.2592
ENSG00000172216	CEBPB	out	out	yes	out	0.2596
ENSG00000010810	FYN	out	out	yes	yes	0.2615
ENSG00000107643	MAPK8	out	out	yes	yes	0.2621
ENSG00000213694	S1PR3	out	out	yes	out	0.2632
ENSG00000140931	CMTM3	out	out	out	yes	0.2658
ENSG00000151651	ADAM8	out	out	yes	out	0.2664
ENSG00000119682	AREL1	out	out	yes	out	0.2668
ENSG00000086991	NOX4	out	out	yes	out	0.2685
ENSG00000151414	NEK7	out	out	yes	yes	0.2708 *
ENSG00000005893	LAMP2	out	out	yes	yes	0.2722 *
ENSG00000012232	EXTL3	out	out	yes	out	0.2749
ENSG00000109743	BST1	out	out	yes	out	0.2763
ENSG00000144891	AGTR1	out	out	yes	out	0.2797
ENSG00000182446	NPLOC4	out	out	out	yes	0.2801
ENSG00000100906	NFKBIA	out	out	yes	yes	0.282
ENSG00000185507	IRF7	out	out	out	yes	0.2835
ENSG00000215301	DDX3X	out	out	yes	yes	0.2849 *
ENSG00000010327	STAB1	out	out	yes	out	0.2852
ENSG00000123146	ADGRE5	out	out	yes	out	0.286
ENSG00000149476	TKFC	out	out	out	yes	0.2862
ENSG00000198001	IRAK4	out	out	out	yes	0.293
ENSG00000142748	FCN3	out	out	out	yes	0.2932
ENSG00000206440	NFKBIL1	out	out	out	yes	0.2937
ENSG00000227565	NFKBIL1	out	out	out	yes	0.2937
ENSG00000234530	NFKBIL1	out	out	out	yes	0.2937
ENSG00000236196	NFKBIL1	out	out	out	yes	0.2937
ENSG00000236346	NFKBIL1	out	out	out	yes	0.2937
ENSG00000162924	REL	out	out	yes	out	0.294
ENSG00000171150	SOCS5	out	out	yes	out	0.2951
ENSG00000186470	BTN3A2	out	out	out	yes	0.296
ENSG00000128284	APOL3	out	out	yes	out	0.2967
ENSG00000134644	PUM1	out	out	out	yes	0.2972
ENSG00000115310	RTN4	out	out	yes	yes	0.2972 **
ENSG00000184588	PDE4B	out	out	out	yes	0.3004
ENSG00000115226	FNDC4	out	out	yes	out	0.3015
ENSG00000117228	GBP1	out	out	yes	yes	0.3039
ENSG00000275723	NAPEPLD	out	out	yes	out	0.3039
ENSG00000100393	EP300	out	out	out	yes	0.3066
ENSG00000162645	GBP2	out	out	yes	yes	0.3066
ENSG00000135046	ANXA1	out	out	yes	out	0.3081
ENSG00000229524	BAG6	out	out	out	yes	0.3083
ENSG00000125347	IRF1	out	out	out	yes	0.3092
ENSG00000188906	LRRK2	out	out	yes	out	0.312
ENSG00000104312	RIPK2	out	out	yes	yes	0.3131
ENSG00000050820	BCAR1	out	out	out	yes	0.3132
ENSG00000143437	ARNT	out	out	yes	out	0.3136 *
ENSG00000143226	FCGR2A	out	out	yes	out	0.3136
ENSG00000132109	TRIM21	out	out	yes	out	0.3184
ENSG00000224501	HSPA1B	out	out	out	yes	0.3216 **
ENSG00000139370	SLC15A4	out	out	out	yes	0.325 *
ENSG00000056972	TRAF3IP2	out	out	yes	out	0.3258
ENSG00000104415	CCN4	out	out	yes	out	0.3279
ENSG00000068079	IFI35	out	out	yes	yes	0.3295
ENSG00000137831	UACA	out	out	yes	out	0.3301 *
ENSG00000197766	CFD	out	out	out	yes	0.3307
ENSG00000172292	CERS6	out	out	yes	out	0.3332 *
ENSG00000136244	IL6	out	out	yes	out	0.3333
ENSG00000100997	ABHD12	out	out	yes	out	0.3467
ENSG00000160712	IL6R	out	out	yes	out	0.3468
ENSG00000149089	APIP	out	out	yes	out	0.36
ENSG00000132718	SYT11	out	out	yes	out	0.3616
ENSG00000116044	NFE2L2	out	out	yes	out	0.3621 *
ENSG00000167535	CACNB3	out	out	out	yes	0.3656
ENSG00000130164	LDLR	out	out	yes	out	0.3665
ENSG00000039537	C6	out	out	out	yes	0.3679
ENSG00000123610	TNFAIP6	out	out	yes	out	0.3685
ENSG00000115267	IFIH1	out	out	out	yes	0.3714
ENSG00000077238	IL4R	out	out	yes	out	0.3719
ENSG00000276409	CCL14	out	out	yes	out	0.3734
ENSG00000070501	POLB	out	out	yes	out	0.3742 *
ENSG00000077150	NFKB2	out	out	yes	out	0.3743
ENSG00000109320	NFKB1	out	out	yes	yes	0.3745
ENSG00000123560	PLP1	out	out	yes	out	0.3747
ENSG00000106683	LIMK1	out	out	out	yes	0.3748
ENSG00000104881	PPP1R13L	out	out	yes	out	0.3755
ENSG00000078747	ITCH	out	out	yes	yes	0.3773
ENSG00000164305	CASP3	out	out	yes	out	0.3781 *
ENSG00000154096	THY1	out	out	out	yes	0.3788
ENSG00000101966	XIAP	out	out	yes	yes	0.3804
ENSG00000107679	PLEKHA1	out	out	out	yes	0.3807 **
ENSG00000142867	BCL10	out	out	out	yes	0.3808
ENSG00000114423	CBLB	out	out	out	yes	0.3846
ENSG00000153558	FBXL2	out	out	yes	yes	0.385
ENSG00000164850	GPER1	out	out	yes	out	0.3855
ENSG00000069329	VPS35	out	out	yes	out	0.3862 *
ENSG00000244731	C4A	out	out	yes	yes	0.3892
ENSG00000276561	IRF7	out	out	out	yes	0.3908
ENSG00000013725	CD6	out	out	yes	out	0.3919
ENSG00000163803	PLB1	no	out	out	out	0.3928
ENSG00000168329	CX3CR1	out	out	yes	out	0.3941
ENSG00000169896	ITGAM	out	out	yes	yes	0.3986
ENSG00000134321	RSAD2	out	out	out	yes	0.4027
ENSG00000160013	PTGIR	out	out	yes	out	0.4037
ENSG00000167601	AXL	out	out	yes	out	0.4046 *
ENSG00000134539	KLRD1	out	out	out	yes	0.4091
ENSG00000113360	DROSHA	out	out	yes	out	0.4147
ENSG00000106804	C5	out	out	yes	yes	0.4148
ENSG00000213658	LAT	out	out	yes	yes	0.4175
ENSG00000150593	PDCD4	out	out	yes	out	0.4196 *
ENSG00000186187	ZNRF1	out	out	out	yes	0.4224 **
ENSG00000278718	GSDMD	out	out	yes	out	0.4259
ENSG00000050628	PTGER3	out	out	yes	out	0.427
ENSG00000139687	RB1	out	out	yes	out	0.4294 ***
ENSG00000004468	CD38	out	out	out	yes	0.4295 *
ENSG00000197329	PELI1	out	out	out	yes	0.4316
ENSG00000165457	FOLR2	out	out	yes	out	0.4396
ENSG00000126456	IRF3	out	out	yes	yes	0.4443
ENSG00000136999	CCN3	out	out	yes	out	0.445
ENSG00000198053	SIRPA	out	out	yes	out	0.4472
ENSG00000171867	PRNP	out	out	out	yes	0.4473 ***
ENSG00000178999	AURKB	out	out	out	yes	0.4566
ENSG00000000971	CFH	out	out	out	yes	0.4619 *
ENSG00000165124	SVEP1	out	out	out	yes	0.4625
ENSG00000105426	PTPRS	out	out	out	yes	0.4625
ENSG00000112293	GPLD1	no	out	out	yes	0.4645
ENSG00000128016	ZFP36	out	out	yes	out	0.4681
ENSG00000174564	IL20RB	out	out	yes	out	0.4775
ENSG00000105939	ZC3HAV1	out	out	out	yes	0.4795 *
ENSG00000186792	HYAL3	out	out	yes	out	0.4799
ENSG00000188211	NCR3LG1	out	out	out	yes	0.4817
ENSG00000150782	IL18	out	out	yes	out	0.4872
ENSG00000120217	CD274	out	out	out	yes	0.4898
ENSG00000163346	PBXIP1	out	out	yes	out	0.4912 ***
ENSG00000245848	CEBPA	out	out	yes	out	0.4947 *
ENSG00000262795	IFNGR2	out	out	yes	out	0.4951
ENSG00000196136	SERPINA3	out	out	yes	out	0.4968
ENSG00000182326	C1S	out	out	out	yes	0.4972 *
ENSG00000181092	ADIPOQ	out	out	yes	out	0.4987 **
ENSG00000175104	TRAF6	out	out	out	yes	0.4992
ENSG00000159403	C1R	out	out	out	yes	0.5044 *
ENSG00000288512	C1R	out	out	out	yes	0.5044 *
ENSG00000134852	CLOCK	out	out	yes	out	0.5113 *
ENSG00000184304	PRKD1	out	out	yes	yes	0.5132
ENSG00000102468	HTR2A	out	out	yes	out	0.5158
ENSG00000068024	HDAC4	out	out	yes	out	0.5267 *
ENSG00000169245	CXCL10	out	out	yes	out	0.5271 *
ENSG00000169375	SIN3A	out	out	out	yes	0.5276 **
ENSG00000123609	NMI	out	out	yes	yes	0.5283 *
ENSG00000213918	DNASE1	out	out	yes	out	0.5287 *
ENSG00000186834	HEXIM1	out	out	out	yes	0.5304 **
ENSG00000100784	RPS6KA5	out	out	yes	out	0.5318 *
ENSG00000138696	BMPR1B	out	out	yes	out	0.5362 *
ENSG00000155659	VSIG4	out	out	out	yes	0.5412
ENSG00000162711	NLRP3	out	out	yes	yes	0.5498 *
ENSG00000104856	RELB	out	out	yes	out	0.553 *
ENSG00000137033	IL33	out	out	yes	out	0.5589 *
ENSG00000177425	PAWR	out	out	out	yes	0.5685 *
ENSG00000141655	TNFRSF11A	out	out	yes	out	0.571 *
ENSG00000131055	COX4I2	out	no	out	out	0.5731 *
ENSG00000135426	TESPA1	out	out	out	yes	0.5798 *
ENSG00000095585	BLNK	out	out	yes	yes	0.5812 *
ENSG00000115594	IL1R1	out	out	yes	out	0.5817 **
ENSG00000265972	TXNIP	out	out	yes	out	0.5879 **
ENSG00000146648	EGFR	out	out	yes	out	0.5882 *
ENSG00000149269	PAK1	out	out	out	yes	0.5891 ***
ENSG00000174697	LEP	out	out	yes	out	0.5892 **
ENSG00000130707	ASS1	out	out	yes	out	0.5906 *
ENSG00000172331	BPGM	out	out	yes	out	0.6007 **
ENSG00000115170	ACVR1	out	out	yes	out	0.6074 **
ENSG00000134830	C5AR2	out	out	yes	yes	0.6111 *
ENSG00000135605	TEC	out	out	out	yes	0.631 *
ENSG00000096968	JAK2	out	out	yes	out	0.6335 **
ENSG00000122420	PTGFR	out	out	yes	out	0.6365 *
ENSG00000181104	F2R	out	out	yes	out	0.6526 **
ENSG00000145623	OSMR	out	out	yes	out	0.6535 *
ENSG00000171860	C3AR1	out	out	yes	yes	0.6896 *
ENSG00000106366	SERPINE1	out	out	yes	out	0.6934 *
ENSG00000026508	CD44	out	out	yes	out	0.7 **
ENSG00000177575	CD163	out	out	yes	out	0.7001 *
ENSG00000117525	F3	out	out	yes	out	0.7056 *
ENSG00000184371	CSF1	out	out	yes	out	0.7154 **
ENSG00000145335	SNCA	out	out	yes	out	0.7184 *
ENSG00000164342	TLR3	out	out	yes	yes	0.7294 **
ENSG00000100097	LGALS1	out	out	yes	out	0.7401 ***
ENSG00000134339	SAA2	out	out	yes	out	0.7543 ***
ENSG00000129596	CDO1	out	out	yes	out	0.7581 **
ENSG00000170345	FOS	out	out	yes	out	0.7619 **
ENSG00000178562	CD28	out	out	yes	yes	0.7864 ***
ENSG00000196371	FUT4	out	out	yes	out	0.7991 **
ENSG00000173369	C1QB	out	out	out	yes	0.8327 **
ENSG00000102265	TIMP1	out	out	yes	out	0.8806 ***
ENSG00000072694	FCGR2B	out	out	yes	yes	0.9015 **
ENSG00000197943	PLCG2	out	out	yes	yes	0.926 ***
ENSG00000169710	FASN	out	out	yes	out	0.9263 ***
ENSG00000138794	CASP6	out	out	yes	yes	0.9304 ***
ENSG00000138755	CXCL9	out	out	yes	out	0.9427 ***
ENSG00000186716	BCR	out	out	yes	out	0.9437 ***
ENSG00000173432	SAA1	out	out	yes	out	0.9543 ***
ENSG00000173372	C1QA	out	out	yes	yes	0.9673 ***
ENSG00000159189	C1QC	out	out	out	yes	1.0553 ***
ENSG00000003137	CYP26B1	out	out	yes	out	1.227 ***

## Sheet: ReadMe
S2 Table. Core gene annotation of obesity- associated gene set
Sheet1: Pig core gene annotation
Sheet2: Mouse core gene annotation
Sheet3: Human core gene annotation
