# Supplementary material for: Obesity induced transcriptional changes in skeletal muscle across different species
Source: PLoS One. 2025 Jul 14;20(7):e0327988. doi: 10.1371/journal.pone.0327988 (PMC12258593; doi:10.1371/journal.pone.0327988)
Supplement: S3 Table — (XLSX) [file pone.0327988.s003.xlsx]

## Sheet: Sheet1
Functional enrichment of high divergent genes
Term ID	Description	Category	Cluster	log10(p-value)	Symbols
GO:0000226	Microtubule cytoskeleton organization	GO Biological Processes	Cluster1	-2.09538	LRRC23,STK36,ZMYND10,IQCG,DNAJB13
GO:0006650	Glycerophospholipid metabolic process	GO Biological Processes	Cluster1	-2.47961	PNPLA6,OSBPL10,PLAAT5,PLA2G4E
GO:0007188	Adenylate cyclase-modulating G protein-coupled receptor signaling pathway	GO Biological Processes	Cluster1	-1.78254	GRM4,HTR4,GPR62
GO:0120034	Positive regulation of plasma membrane bounded cell projection assembly	GO Biological Processes	Cluster1	-2.7288	ZMYND10,EPS8L3,CARMIL2
R-HSA-71387	Metabolism of carbohydrates	Reactome Gene Sets	Cluster1	-1.66553	ALDOB,FUT1,B3GAT2
GO:0007584	Response to nutrient	GO Biological Processes	Cluster2	-3.73799	TNC,SPP1,STC1
GO:0009611	Response to wounding	GO Biological Processes	Cluster2	-3.63521	TNC,ANGPTL7,PROCR,ABHD2
GO:0019752	Carboxylic acid metabolic process	GO Biological Processes	Cluster2	-1.7909	CRABP2,UGP2,ABHD2
GO:0033280	Response to vitamin D	GO Biological Processes	Cluster2	-5.89429	TNC,SPP1,STC1
GO:0050727	Regulation of inflammatory response	GO Biological Processes	Cluster2	-2.47137	TNC,CCN3,ZDHHC9
GO:0050906	Detection of stimulus involved in sensory perception	GO Biological Processes	Cluster3	-2.32128	PIP,PHF24
GO:0007169	Cell surface receptor protein tyrosine kinase signaling pathway	GO Biological Processes	Cluster4	-2.53681	NR4A3,KLB
GO:0043408	Regulation of MAPK cascade	GO Biological Processes	Cluster4	-2.17062	MDFI,KLB
GO:0097009	Energy homeostasis	GO Biological Processes	Cluster4	-3.9461	BMAL1,NR4A3
WP4321	Thermogenesis	WikiPathways	Cluster4	-3.72757	DPF1,KLB
GO:0001501	Skeletal system development	GO Biological Processes	Cluster5	-1.58832	SRD5A1,FST
GO:0006954	Inflammatory response	GO Biological Processes	Cluster5	-1.49086	CDO1,FASN
GO:0008610	Lipid biosynthetic process	GO Biological Processes	Cluster5	-1.45707	FASN,SRD5A1
GO:0048545	Response to steroid hormone	GO Biological Processes	Cluster5	-2.07112	CDO1,SRD5A1
GO:2000785	Regulation of autophagosome assembly	GO Biological Processes	Cluster5	-3.57563	FEZ1,SNX7
GO:0046434	Organophosphate catabolic process	GO Biological Processes	Cluster6	-3.11231	HK2,GPCPD1
GO:0007005	Mitochondrion organization	GO Biological Processes	Cluster7	-1.74179	RAB3A,PYROXD2,TMEM102
GO:0098662	Inorganic cation transmembrane transport	GO Biological Processes	Cluster7	-2.55627	ATP1B2,COX3,SCN4B,SLC12A7,TRPM3
GO:0140352	Export from cell	GO Biological Processes	Cluster7	-1.48061	ATP1B2,RAB3A,UNC13D
GO:1903522	Regulation of blood circulation	GO Biological Processes	Cluster7	-3.26691	ATP1B2,SCN4B,TNNI3,MYH7B
hsa04024	cAMP signaling pathway	KEGG Pathway	Cluster7	-2.39126	ATP1B2,TNNI3,TSHR
GO:0010562	Positive regulation of phosphorus metabolic process	GO Biological Processes	Cluster8	-2.43938	CDKN1A,FBN1,MUSK,SPATA18
GO:0030199	Collagen fibril organization	GO Biological Processes	Cluster8	-4.12886	COL12A1,DPT,LOXL4
GO:0097190	Apoptotic signaling pathway	GO Biological Processes	Cluster8	-2.04994	CASP6,CDKN1A,ACVR1C
R-HSA-1474244	Extracellular matrix organization	Reactome Gene Sets	Cluster8	-5.81636	COL12A1,FBN1,MUSK,TIMP1,MFAP5,LOXL4
R-HSA-449147	Signaling by Interleukins	Reactome Gene Sets	Cluster8	-1.88881	CDKN1A,F13A1,TIMP1

## Sheet: Sheet2
Functional enrichment of medium divergent genes
Term ID	Description	Category	Cluster	log10(p-value)	Symbols
GO:0010039	Response to iron ion	GO Biological Processes	Cluster1	-3.93403	CYP1A1,DRD2,TFR2
GO:0048167	Regulation of synaptic plasticity	GO Biological Processes	Cluster1	-3.07349	DRD2,AKAP5,ARC,SLC4A10,GRID2IP
GO:0060627	Regulation of vesicle-mediated transport	GO Biological Processes	Cluster1	-3.35925	ALOX15,SEPTIN1,DRD2,SYT5,TFR2,PPFIA2,AKAP5,ARC
GO:0070588	Calcium ion transmembrane transport	GO Biological Processes	Cluster1	-2.21808	CCR7,DRD2,PKD2L2,TRPV3
GO:0071248	Cellular response to metal ion	GO Biological Processes	Cluster1	-3.47345	ALOX15,CYP1A1,FOSB,TFR2,SLC13A5
GO:0005975	Carbohydrate metabolic process	GO Biological Processes	Cluster2	-4.4266	FABP5,PCK1,CLSTN3,GNMT,CHST13,ST6GALNAC3
GO:0015908	Fatty acid transport	GO Biological Processes	Cluster2	-3.48595	CRABP1,FABP5,ERFE
GO:0034762	Regulation of transmembrane transport	GO Biological Processes	Cluster2	-5.33672	FABP5,KCNMB1,NOS1,P2RY6,RGS4,NHERF1,ERFE
GO:0043255	Regulation of carbohydrate biosynthetic process	GO Biological Processes	Cluster2	-3.34501	P2RY6,GNMT,ERFE
GO:0099177	Regulation of trans-synaptic signaling	GO Biological Processes	Cluster2	-3.08842	FABP5,MME,RGS4,CLSTN3,PCDH17
GO:0002761	Regulation of myeloid leukocyte differentiation	GO Biological Processes	Cluster3	-2.43888	CEBPB,GPR68
GO:0006261	DNA-templated DNA replication	GO Biological Processes	Cluster3	-2.37608	CDC6,FANCM
GO:0010972	Negative regulation of G2/M transition of mitotic cell cycle	GO Biological Processes	Cluster3	-2.93243	CDC6,WEE1
GO:0045859	Regulation of protein kinase activity	GO Biological Processes	Cluster3	-1.57365	CDC6,AGAP2
GO:0006631	Fatty acid metabolic process	GO Biological Processes	Cluster4	-2.27125	ACACA,SLC27A3,CYP2S1
GO:0048469	Cell maturation	GO Biological Processes	Cluster4	-2.93758	NPPC,NR4A2,ANGPTL8
GO:0055088	Lipid homeostasis	GO Biological Processes	Cluster4	-2.96417	ACACA,ANGPTL8,TLCD1
GO:0072521	Purine-containing compound metabolic process	GO Biological Processes	Cluster4	-1.77185	ACACA,NPPC,TKT
GO:0002683	Negative regulation of immune system process	GO Biological Processes	Cluster5	-3.68863	BCR,LRRC32,SFRP1,TLR3,PDE5A,SLIT2,PDCD1LG2
GO:0045321	Leukocyte activation	GO Biological Processes	Cluster5	-3.41511	BCR,CD28,SNCA,TLR3,PDE5A,BLNK,CYP26B1
GO:0045840	Positive regulation of mitotic nuclear division	GO Biological Processes	Cluster5	-3.84456	BTC,CD28,CDC20
GO:0071675	Regulation of mononuclear cell migration	GO Biological Processes	Cluster5	-2.39761	BCR,SLIT2,PDGFD
GO:0097191	Extrinsic apoptotic signaling pathway	GO Biological Processes	Cluster5	-3.96651	ERBB3,FGFR3,SFRP1,TLR3
GO:0006575	Modified amino acid metabolic process	GO Biological Processes	Cluster6	-2.93737	CGA,CKB,ABHD16A,GGACT
GO:0006650	Glycerophospholipid metabolic process	GO Biological Processes	Cluster6	-2.17779	PCYT2,ABHD16A,PITPNM1,INPP5J
GO:0044248	Cellular catabolic process	GO Biological Processes	Cluster6	-2.9483	EHHADH,GPT,AASS,ADAMTS13,SLC25A21
GO:0071396	Cellular response to lipid	GO Biological Processes	Cluster6	-2.51464	ADCY5,CRHBP,ND3,VDR,WNT11,ADAMTS13
GO:1901137	Carbohydrate derivative biosynthetic process	GO Biological Processes	Cluster6	-3.22575	ADCY5,AMPD2,ND3,FPGT,AK5,ST8SIA5,HS3ST5
GO:0001666	Response to hypoxia	GO Biological Processes	Cluster7	-4.01778	ALAS2,EGR1,FOS,KCNK2,LEP,PENK
GO:0009611	Response to wounding	GO Biological Processes	Cluster7	-3.12631	ANGPT1,F3,KCNK2,PLCG2,CSPG5,LNPK
GO:0019221	Cytokine-mediated signaling pathway	GO Biological Processes	Cluster7	-4.08745	CD4,EGR1,F3,CCR10,CXCL10,LEP,CXCL9
GO:0031669	Cellular response to nutrient levels	GO Biological Processes	Cluster7	-3.46363	FOS,LEP,PENK,PRKAG3,SESN3
GO:0045471	Response to ethanol	GO Biological Processes	Cluster7	-3.53927	FOS,HPGD,LEP,PENK
GO:1903426	Regulation of reactive oxygen species biosynthetic process	GO Biological Processes	Cluster7	-3.69486	ARG2,PLCG2,SLC5A3
GO:0015980	Energy derivation by oxidation of organic compounds	GO Biological Processes	Cluster8	-1.58753	ND6,PCDH12
GO:0031667	Response to nutrient levels	GO Biological Processes	Cluster8	-2.98895	FAS,ARSB,LPL,MAP3K5
GO:0045663	Positive regulation of myoblast differentiation	GO Biological Processes	Cluster8	-3.11164	MAP3K5,CSRP3
GO:0055001	Muscle cell development	GO Biological Processes	Cluster8	-3.31475	MYH11,CSRP3,WFIKKN2
GO:0071345	Cellular response to cytokine stimulus	GO Biological Processes	Cluster8	-2.30666	FAS,CTH,MAP3K5,CXCR6

## Sheet: Sheet3
Functional enrichment of low divergent genes
Term ID	Description	Category	Cluster	log10(p-value)	Symbols
GO:0002690	Positive regulation of leukocyte chemotaxis	GO Biological Processes	Cluster1	-2.42292	CSF1,MSTN,SERPINE1
GO:0006006	Glucose metabolic process	GO Biological Processes	Cluster1	-2.15363	CPT1A,KCNQ1,PER2
GO:0006631	Fatty acid metabolic process	GO Biological Processes	Cluster1	-2.37008	CPT1A,PLA2G5,PER2,HPGDS,ACBD7
GO:0045089	Positive regulation of innate immune response	GO Biological Processes	Cluster1	-2.52268	CPT1A,LTF,MMP12,PLA2G5,NLRP3
GO:0046942	Carboxylic acid transport	GO Biological Processes	Cluster1	-3.32517	ABCC2,CPT1A,FABP7,PLA2G5,SLC7A14,SLC51B
GO:0001501	Skeletal system development	GO Biological Processes	Cluster2	-2.65278	PCSK5,PTH1R,DMRT2,RFLNA
GO:0008015	Blood circulation	GO Biological Processes	Cluster2	-2.9304	GATA6,MYL4,PCSK5,SLC2A5
GO:0043603	Amide metabolic process	GO Biological Processes	Cluster2	-2.02253	ACLY,PCSK5,SGMS2
GO:1904375	Regulation of protein localization to cell periphery	GO Biological Processes	Cluster2	-3.19316	PRKCZ,MRAP,STAC2
hsa04071	Sphingolipid signaling pathway	KEGG Pathway	Cluster2	-3.49676	FCER1A,PRKCZ,SGMS2

## Sheet: ReadMe
S3 Table. Functional enrichment analysis of genes with divergent responses to obesity.
Sheet1: Functional enrichment of high divergent genes
Sheet2: Functional enrichment of medium divergent genes
Sheet3: Functional enrichment of low divergent genes
