# Supplementary material for: Obesity induced transcriptional changes in skeletal muscle across different species
Source: PLoS One. 2025 Jul 14;20(7):e0327988. doi: 10.1371/journal.pone.0327988 (PMC12258593; doi:10.1371/journal.pone.0327988)
Supplement: S4 Table — This table summarizes the expression changes of divergent genes in response to obesity across human, mouse, and pig skeletal muscle. Genes exhibiting highly divergent responses among species were annotated with known biological functions and literature-based expression changes related to obesity. (XLSX) [file pone.0327988.s004.xlsx]

## Sheet: Sheet1
Expression changes of high-divergence genes in response to obesity in skeletal muscle across human, mouse, and pig.
Ensembl ID					Gene Symbl	Cluster	Shrinkaged log2(Fold change)						Significance level (p < 0.05 *, p < 0.01 **, p < 0.001 ***)					Reported gene function	Gene Expression Changes in the Obese State			Reference
Pig		Mouse		Human			Pig		Mouse		Human		Pig		Mouse		Human		RNA level		Protein level
ENSSSCG00000013572		ENSMUSG00000004565		ENSG00000032444	PNPLA6	1	1.03909		-0.0557524		-0.25132		***					PNPLA6 catalyzes the hydrolysis of lipids, including phospholipids, triacylglycerols, and retinol esters				Kienesberger PC, Oberer M, Lass A, Zechner R. Mammalian patatin domain containing proteins: a family with diverse lipolytic activities involved in multiple biological functions. J Lipid Res. 2009 Apr;50 Suppl(Suppl):S63-8. doi: 10.1194/jlr.R800082-JLR200. Epub 2008 Nov 23. PMID: 19029121; PMCID: PMC2674697. Ono T, Taketomi Y, Higashi T, Sato H, Mochizuki-Ono C, Nagasaki Y, Ueta T, Miyai T, Tokuok…
ENSSSCG00000014825		ENSMUSG00000008318		ENSG00000054967	RELT	1	1.02719		-0.515276		0.0109043		**		***			RELT (Receptor Expressed in Lymphoid Tissues) is a member of the tumor necrosis factor receptor (TNFR) superfamily, primarily involved in immune system signaling.				Cusick JK, Alcaide J, Shi Y. The RELT Family of Proteins: An Increasing Awareness of Their Importance for Cancer, the Immune System, and Development. Biomedicines. 2023 Oct 2;11(10):2695. doi: 10.3390/biomedicines11102695. PMID: 37893069; PMCID: PMC10603948.
ENSSSCG00000007305		ENSMUSG00000038180		ENSG00000061656	SPAG4	1	1.01158		-0.184031		-0.161381		***
ENSSSCG00000023909		ENSMUSG00000022847		ENSG00000090534	THPO	1	0.984154		-0.0840667		-0.266071		***					THPO is a key factor in the growth and development of megakaryocytes, promoting the proliferation and maturation of megakaryocytes, thereby promoting platelet production.				Nakamura-Ishizu A, Matsumura T, Stumpf PS, Umemoto T, Takizawa H, Takihara Y, O'Neil A, Majeed ABBA, MacArthur BD, Suda T. Thrombopoietin Metabolically Primes Hematopoietic Stem Cells to Megakaryocyte-Lineage Differentiation. Cell Rep. 2018 Nov 13;25(7):1772-1785.e6. doi: 10.1016/j.celrep.2018.10.059. PMID: 30428347.
ENSSSCG00000037292		ENSMUSG00000050211		ENSG00000188089	PLA2G4E	1	1.30602		-0.0953084		0.558741		***				*
ENSSSCG00000032583		ENSMUSG00000021134		ENSG00000100650	SRSF5	1	1.10908		0.0201473		-0.0645548		***					Studies have shown that the expression level of SRSF5 is positively correlated with glucose concentration. Overexpression of SRSF5 enhances glucose uptake and lactate production, whereas its knockdown reduces the activity of these metabolic processes.				Chen Y, Huang Q, Liu W, Zhu Q, Cui CP, Xu L, Guo X, Wang P, Liu J, Dong G, Wei W, Liu CH, Feng Z, He F, Zhang L. Mutually exclusive acetylation and ubiquitylation of the splicing factor SRSF5 control tumor growth. Nat Commun. 2018 Jun 25;9(1):2464. doi: 10.1038/s41467-018-04815-3. PMID: 29942010; PMCID: PMC6018636.
ENSSSCG00000002313		ENSMUSG00000021135		ENSG00000100652	SLC10A1	1	1.22055		0		0		***					The sodium taurocholate co-transporting polypeptide (NTCP), encoded by the SLC10A1 gene, is a critical transporter in the liver, playing a central role in lipid hydrolysis and absorption.				Ho RH, Leake BF, Roberts RL, Lee W, Kim RB. Ethnicity-dependent polymorphism in Na+-taurocholate cotransporting polypeptide (SLC10A1) reveals a domain critical for bile acid substrate recognition. J Biol Chem. 2004 Feb 20;279(8):7213-22. doi: 10.1074/jbc.M305782200. Epub 2003 Dec 2. PMID: 14660639. Vaz FM, Paulusma CC, Huidekoper H, de Ru M, Lim C, Koster J, Ho-Mok K, Bootsma AH, Groen AK, Schaap…
ENSSSCG00000002786		ENSMUSG00000014791		ENSG00000102890	ELMO3	1	0.972183		-0.234832		0		***
ENSSSCG00000039332		ENSMUSG00000026589		ENSG00000120341	SEC16B	1	1.16105		-0.196011		-0.159465		***					SEC16B is involved in the regulation of protein and lipid transport. Intestine-specific Sec16b knockout (IKO) mice fed a high-fat diet exhibit reduced serum triglyceride levels, impaired apoB lipidation and chylomicron secretion, and slowed lipid absorption, thereby conferring resistance to obesity.				Shi R, Lu W, Tian Y, Wang B. Intestinal SEC16B modulates obesity by regulating chylomicron metabolism. Mol Metab. 2023 Apr;70:101693. doi: 10.1016/j.molmet.2023.101693. Epub 2023 Feb 14. PMID: 36796587; PMCID: PMC9976576.
ENSSSCG00000034186		ENSMUSG00000038605		ENSG00000130590	SAMD10	1	1.12625		-0.0619786		-0.0773209		***
ENSSSCG00000021225		ENSMUSG00000031326		ENSG00000131264	CDX4	1	1.07707		0		0		***					This gene plays a role in the development of the pancreas.				Kinkel MD, Eames SC, Alonzo MR, Prince VE. Cdx4 is required in the endoderm to localize the pancreas and limit beta-cell number. Development. 2008 Mar;135(5):919-29. doi: 10.1242/dev.010660. Epub 2008 Jan 30. PMID: 18234725.
ENSSSCG00000016574		ENSMUSG00000059022		ENSG00000135253	KCP	1	1.24567		-0.0968565		-0.335445		***					KCP deficiency aggravates metabolic syndrome phenotypes in mice subjected to a high-fat diet, whereas KCP overexpression mitigates these effects, indicating a protective role against diet-induced obesity.				Soofi A, Wolf KI, Emont MP, Qi N, Martinez-Santibanez G, Grimley E, Ostwani W, Dressler GR. The kielin/chordin-like protein (KCP) attenuates high-fat diet-induced obesity and metabolic syndrome in mice. J Biol Chem. 2017 Jun 2;292(22):9051-9062. doi: 10.1074/jbc.M116.771428. Epub 2017 Apr 19. PMID: 28424263; PMCID: PMC5454091.
ENSSSCG00000014800		ENSMUSG00000070426		ENSG00000137522	RNF121	1	0.915212		-0.282527		0.000597392		***		*			RNF121 is a RING domain-containing E3 ubiquitin ligase that localizes predominantly to the Golgi apparatus, where it plays a regulatory role in key cellular processes, including apoptosis.				Zhao Y, Hongdu B, Ma D, Chen Y. Really interesting new gene finger protein 121 is a novel Golgi-localized membrane protein that regulates apoptosis. Acta Biochim Biophys Sin (Shanghai). 2014 Aug;46(8):668-74. doi: 10.1093/abbs/gmu047. PMID: 24928685.
ENSSSCG00000015086		ENSMUSG00000032091		ENSG00000137648	TMPRSS4	1	0.945373		0		0		**
ENSSSCG00000014980		ENSMUSG00000053070		ENSG00000137691	CFAP300	1	1.09138		-0.414482		0		***		*
ENSSSCG00000003219		ENSMUSG00000051113		ENSG00000142530	FAM71E1	1	1.24561		-0.189789		-0.236902		***
ENSSSCG00000036391		ENSMUSG00000029699		ENSG00000146700	SSC4D	1	1.08528		-0.0318206		-0.194115		***					The SRCR superfamilies are involved inthe regulation of immune responses.			Serum up	Liao J, Goodrich JA, Chen W, Qiu C, Chen JC, Costello E, Alderete TL, Chatzi L, Gilliland F, Chen Z. Cardiometabolic profiles and proteomics associated with obesity phenotypes in a longitudinal cohort of young adults. Sci Rep. 2024 Mar 28;14(1):7384. doi: 10.1038/s41598-024-57751-2. PMID: 38548792; PMCID: PMC10978904.
ENSSSCG00000039169		ENSMUSG00000038192		ENSG00000147869	CER1	1	1.08275		0		0		***					CER1 is suggested to modulate adipogenesis, inflammatory responses, and insulin sensitivity, potentially through the selective inhibition of specific branches of the Wnt signaling pathway.				Au DT, Migliorini M, Strickland DK, Muratoglu SC. Macrophage LRP1 Promotes Diet-Induced Hepatic Inflammation and Metabolic Dysfunction by Modulating Wnt Signaling. Mediators Inflamm. 2018 Nov 4;2018:7902841. doi: 10.1155/2018/7902841. PMID: 30524198; PMCID: PMC6247401.
ENSSSCG00000009784		ENSMUSG00000029408		ENSG00000150967	ABCB9	1	0.996437		-0.120187		-0.0268853		***
ENSSSCG00000027916		ENSMUSG00000029047		ENSG00000157911	PEX10	1	0.985296		-0.174906		-0.0362341		***					The protein encoded by this gene is localized to peroxisomes and plays an essential role in lipid metabolic processes.				Jo DS, Park NY, Cho DH. Peroxisome quality control and dysregulated lipid metabolism in neurodegenerative diseases. Exp Mol Med. 2020 Sep;52(9):1486-1495. doi: 10.1038/s12276-020-00503-9. Epub 2020 Sep 11. PMID: 32917959; PMCID: PMC8080768.
ENSSSCG00000035971		ENSMUSG00000027368		ENSG00000158050	DUSP2	1	0.845481		-0.364412		0		**		*			DUSP2, a member of the dual specificity protein phosphatase subfamily, is involved in immune cell activation.	Adipose up			Lu D, Liu L, Ji X, Gao Y, Chen X, Liu Y, Liu Y, Zhao X, Li Y, Li Y, Jin Y, Zhang Y, McNutt MA, Yin Y. The phosphatase DUSP2 controls the activity of the transcription activator STAT3 and regulates TH17 differentiation. Nat Immunol. 2015 Dec;16(12):1263-73. doi: 10.1038/ni.3278. Epub 2015 Oct 19. PMID: 26479789. Lancaster GI, Kraakman MJ, Kammoun HL, Langley KG, Estevez E, Banerjee A, Grumont RJ, …
ENSSSCG00000041481		ENSMUSG00000060962		ENSG00000161249	DMKN	1	0.980058		-0.21031		0		***					DMKN is upregulated in inflammatory skin disorders.				Utsunomiya A, Chino T, Utsunomiya N, Luong VH, Tokuriki A, Naganuma T, Arita M, Higashi K, Saito K, Suzuki N, Ohara A, Sugai M, Sugawara K, Tsuruta D, Oyama N, Hasegawa M. Homeostatic Function of Dermokine in the Skin Barrier and Inflammation. J Invest Dermatol. 2020 Apr;140(4):838-849.e9. doi: 10.1016/j.jid.2019.09.011. Epub 2019 Oct 25. PMID: 31669414.
ENSSSCG00000026964		ENSMUSG00000033276		ENSG00000163482	STK36	1	0.97287		-0.467582		-0.143406		***		*
ENSSSCG00000021702		ENSMUSG00000035211		ENSG00000166435	XRRA1	1	0.92981		-0.105116		-0.176945		***
ENSSSCG00000017490		ENSMUSG00000017204		ENSG00000167914	GSDMA	1	0.976745		0		0		***					GSDMD, a member of the gasdermin family, plays a key role in innate immunity through its involvement in inflammasome activation. Notably, GSDMD expression is upregulated in non-alcoholic fatty liver disease (NAFLD).				Vasudevan SO, Behl B, Rathinam VA. Pyroptosis-induced inflammation and tissue damage. Semin Immunol. 2023 Sep;69:101781. doi: 10.1016/j.smim.2023.101781. Epub 2023 Jun 21. PMID: 37352727; PMCID: PMC10598759. Xu B, Jiang M, Chu Y, Wang W, Chen D, Li X, Zhang Z, Zhang D, Fan D, Nie Y, Shao F, Wu K, Liang J. Gasdermin D plays a key role as a pyroptosis executor of non-alcoholic steatohepatitis in hu…
ENSSSCG00000038580		ENSMUSG00000008461		ENSG00000174951	FUT1	1	1.06699		0		-0.227496		***					Deficiency of this gene in the spleen has been shown to promote T cell proliferation and differentiation.				Ko JH, Ryu JS, Oh JH, Oh JY. Splenocytes with fucosylation deficiency promote T cell proliferation and differentiation through thrombospondin-1 downregulation. Immunology. 2024 Feb;171(2):262-269. doi: 10.1111/imm.13716. Epub 2023 Nov 13. PMID: 37957948.
ENSSSCG00000006820		ENSMUSG00000040600		ENSG00000198758	EPS8L3	1	1.03304		-0.263099		0		***
ENSSSCG00000034746		ENSMUSG00000038599		ENSG00000203697	CAPN8	1	1.09605		0		-0.200002		***					CAPN8 associated with immune infiltration.				Zhong X, Xu S, Wang Q, Peng L, Wang F, He T, Liu C, Ni S, He Z. CAPN8 involves with exhausted, inflamed, and desert immune microenvironment to influence the metastasis of thyroid cancer. Front Immunol. 2022 Oct 27;13:1013049. doi: 10.3389/fimmu.2022.1013049. PMID: 36389799; PMCID: PMC9647051.
ENSSSCG00000029558		ENSMUSG00000028838		ENSG00000158008	EXTL1	1	1.01767		0.0120487		-0.318456		***					EXTL1 is involved in glycosyltransferase reactions during carbohydrate metabolism. Its expression, at both the mRNA and protein levels, is downregulated in non-alcoholic fatty liver disease (NAFLD) models induced by a high-fat diet and in db/db mice, and it has been implicated in the regulation of endoplasmic reticulum stress and autophagy.	Liver down		Liver down	Kim BT, Kitagawa H, Tamura J, Saito T, Kusche-Gullberg M, Lindahl U, Sugahara K. Human tumor suppressor EXT gene family members EXTL1 and EXTL3 encode alpha 1,4- N-acetylglucosaminyltransferases that likely are involved in heparan sulfate/ heparin biosynthesis. Proc Natl Acad Sci U S A. 2001 Jun 19;98(13):7176-81. doi: 10.1073/pnas.131188498. Epub 2001 Jun 5. PMID: 11390981; PMCID: PMC34642. Wang…
ENSSSCG00000040147		ENSMUSG00000050010		ENSG00000178343	SHISA3	1	1.04793		0.151191		0		**
ENSSSCG00000000679		ENSMUSG00000030125		ENSG00000010626	LRRC23	1	1.36681		0		0.0736064		***
ENSSSCG00000003140		ENSMUSG00000030827		ENSG00000105550	FGF21	1	1.70924		0		0		***					FGF21,a myokine, which protects from diet-induced obesity and insulin resistance.				Itoh N. FGF21 as a Hepatokine, Adipokine, and Myokine in Metabolism and Diseases. Front Endocrinol (Lausanne). 2014 Jul 7;5:107. doi: 10.3389/fendo.2014.00107. PMID: 25071723; PMCID: PMC4083219. Lee P, Linderman JD, Smith S, Brychta RJ, Wang J, Idelson C, Perron RM, Werner CD, Phan GQ, Kammula US, Kebebew E, Pacak K, Chen KY, Celi FS. Irisin and FGF21 are cold-induced endocrine activators of brow…
ENSSSCG00000017393		ENSMUSG00000017167		ENSG00000108797	CNTNAP1	1	1.40859		-0.104695		-0.0299778		***
ENSSSCG00000000682		ENSMUSG00000023439		ENSG00000111664	GNB3	1	1.40405		0		0		***					Researchers generated transgenic mice carrying the human GNB3 gene (GNB3-T/+), which exhibited significantly higher body weight compared to wild-type littermates at 6–7 weeks of age. By 20 weeks, these mice developed a pronounced obese phenotype, characterized by increased subcutaneous and visceral white adipose tissue, brown adipose tissue, and hepatomegaly.				Ozdemir AC, Wynn GM, Vester A, Weitzmann MN, Neigh GN, Srinivasan S, Rudd MK. GNB3 overexpression causes obesity and metabolic syndrome. PLoS One. 2017 Dec 5;12(12):e0188763. doi: 10.1371/journal.pone.0188763. PMID: 29206867; PMCID: PMC5716578.
ENSSSCG00000018007		ENSMUSG00000020908		ENSG00000109063	MYH3	1	1.03731		-0.201969		0.408389		***
ENSSSCG00000026246		ENSMUSG00000026156		ENSG00000112309	B3GAT2	1	1.28163		0		0		***
ENSSSCG00000011855		ENSMUSG00000035578		ENSG00000114473	IQCG	1	1.48507		-0.112445		-0.0258038		***
ENSSSCG00000003975		ENSMUSG00000028631		ENSG00000117013	KCNQ4	1	1.22485		0.238115		-0.117064		***
ENSSSCG00000049711		ENSMUSG00000074646		ENSG00000125975	C20orf173	1	1.52447		0		0		***
ENSSSCG00000002783		ENSMUSG00000014786		ENSG00000135740	SLC9A5	1	1.23574		-0.00445603		-0.227239		***
ENSSSCG00000010832		ENSMUSG00000053461		ENSG00000143512	HHIPL2	1	1.29592		0		0		***
ENSSSCG00000011230		ENSMUSG00000040875		ENSG00000144645	OSBPL10	1	1.29653		0.110085		-0.242221		***					ORPL10 is primarily involved in the transport and regulation of cholesterol and phospholipids. Single nucleotide polymorphisms (SNPs) within the intronic regions of this gene have been associated with dyslipidemia.				Nissilä E, Ohsaki Y, Weber-Boyvat M, Perttilä J, Ikonen E, Olkkonen VM. ORP10, a cholesterol binding protein associated with microtubules, regulates apolipoprotein B-100 secretion. Biochim Biophys Acta. 2012 Dec;1821(12):1472-84. doi: 10.1016/j.bbalip.2012.08.004. Epub 2012 Aug 11. PMID: 22906437. Koriyama H, Nakagami H, Katsuya T, Akasaka H, Saitoh S, Shimamoto K, Ogihara T, Kaneda Y, Morishita …
ENSSSCG00000022722		ENSMUSG00000050357		ENSG00000159753	CARMIL2	1	1.16647		0		0		***
ENSSSCG00000013266		ENSMUSG00000040434		ENSG00000165905	LARGE2	1	1.55588		-0.235023		0		***
ENSSSCG00000021482		ENSMUSG00000024973		ENSG00000168004	PLAAT5	1	0		0		0.523277						*
ENSSSCG00000000413		ENSMUSG00000025401		ENSG00000166866	MYO1A	1	1.85441		0		0		***
ENSSSCG00000030857		ENSMUSG00000035545		ENSG00000167615	LENG8	1	1.37996		0.150097		0.165037		***					Using weighted gene co-expression network analysis (WGCNA), LENG8 has been identified as a key gene in patients with obesity-associated osteoarthritis (OA). Based on the GSE117999 and GSE98460 datasets, the study suggests that LENG8 may serve as a potential biomarker for obesity-related OA. However, the precise functional role of LENG8 in the pathogenesis of obesity-associated OA remains unclear …				Methods In Medicine CAM. Retracted: Identification of Key Genes Related to the Obesity Patients with Osteoarthritis Based on Weighted Gene Coexpression Network Analysis (WGCNA). Comput Math Methods Med. 2023 Nov 29;2023:9857304. doi: 10.1155/2023/9857304. PMID: 38077911; PMCID: PMC10700746.
ENSSSCG00000011596		ENSMUSG00000005892		ENSG00000170893	TRH	1	1.2638		0		0		*					Thyrotropin-releasing hormone (TRH) plays a pivotal role in regulating the hypothalamic–pituitary–thyroid (HPT) axis, thereby influencing basal metabolic rate and energy expenditure.				Walczak K, Sieminska L. Obesity and Thyroid Axis. Int J Environ Res Public Health. 2021 Sep 7;18(18):9434. doi: 10.3390/ijerph18189434. PMID: 34574358; PMCID: PMC8467528.
ENSSSCG00000014092		ENSMUSG00000021679		ENSG00000171643	S100Z	1	1.17468		0		0		***					In a recent study, overexpression of S100Z in the murine pancreatic β-cell line MIN6 significantly suppressed cell proliferation and attenuated lipotoxicity-induced apoptosis. These findings suggest that S100Z may influence islet function by regulating β-cell proliferation and apoptosis, thereby playing a potential role in the pathogenesis of metabolic diseases.				Jonas W, Kluth O, Helms A, Voß S, Jähnert M, Gottmann P, Speckmann T, Knebel B, Chadt A, Al-Hasani H, Schürmann A, Vogel H. Identification of Novel Genes Involved in Hyperglycemia in Mice. Int J Mol Sci. 2022 Mar 16;23(6):3205. doi: 10.3390/ijms23063205. PMID: 35328627; PMCID: PMC8949927.
ENSSSCG00000013252		ENSMUSG00000027249		ENSG00000180210	F2	1	1.42909		0		0		***
ENSSSCG00000048899		ENSMUSG00000091735		ENSG00000180929	GPR62	1	1.48663		0		-0.297686		***
ENSSSCG00000002140		ENSMUSG00000090799		ENSG00000185271	KLHL33	1	1.28127		0.5266		0.00576882		***		**
ENSSSCG00000037254		ENSMUSG00000027981		ENSG00000185946	RNPC3	1	1.41622		0.122853		0.0582546		***
ENSSSCG00000014832		ENSMUSG00000030708		ENSG00000187726	DNAJB13	1	1.44047		0.0605199		0		***
ENSSSCG00000007940		ENSMUSG00000022518		ENSG00000205832	C16orf96	1	1.19715		0		0		***
ENSSSCG00000011408		ENSMUSG00000010044		ENSG00000004838	ZMYND10	1	1.31157		0		0.228305		***
ENSSSCG00000001752		ENSMUSG00000032303		ENSG00000080644	CHRNA3	1	1.39641		0		0.301362		**
ENSSSCG00000001523		ENSMUSG00000063239		ENSG00000124493	GRM4	1	1.2001		0		0		***
ENSSSCG00000038300		ENSMUSG00000028307		ENSG00000136872	ALDOB	1	1.24822		0		0		***					This gene has been shown to feedback-regulate insulin signaling and de novo lipogenesis through direct interaction with the insulin receptor. Deficiency of this gene is associated with increased hepatic lipid accumulation.				Gerst F, Jaghutriz BA, Staiger H, Schulte AM, Lorza-Gil E, Kaiser G, Panse M, Haug S, Heni M, Schütz M, Stadion M, Schürmann A, Marzetta F, Ibberson M, Sipos B, Fend F, Fleming T, Nawroth PP, Königsrainer A, Nadalin S, Wagner S, Peter A, Fritsche A, Richter D, Solimena M, Häring HU, Ullrich S, Wagner R. The Expression of Aldolase B in Islets Is Negatively Associated With Insulin Secretion in Huma…
ENSSSCG00000011599		ENSMUSG00000030098		ENSG00000144596	GRIP2	1	1.10758		-0.23221		0.176512		***
ENSSSCG00000014428		ENSMUSG00000026322		ENSG00000164270	HTR4	1	1.13664		0		0		***					In male C57BL/6J mice, a 12-week high-fat diet (HFD) significantly reduces the expression of HTR4 in the liver and white adipose tissue (WAT), as evidenced by decreased mRNA and protein levels in both tissues. Furthermore, pharmacological inhibition of HTR4 using the antagonist GR113808 attenuates HFD-induced weight gain, improves glucose tolerance, and reduces hepatic steatosis and adipose tissu…	Adipose down		Adipose down	Kim MH, Kim SJ, Park WJ, Lee DH, Kim KK. GR113808, a serotonin receptor 4 antagonist, prevents high-fat-diet-induced obesity, fatty liver formation, and insulin resistance in C57BL/6J mice. BMC Pharmacol Toxicol. 2024 Oct 11;25(1):76. doi: 10.1186/s40360-024-00800-3. PMID: 39394150; PMCID: PMC11470721.
ENSSSCG00000024312		ENSMUSG00000021379		ENSG00000172201	ID4	1	1.22108		0		0.143428		**
ENSSSCG00000012941		ENSMUSG00000024891		ENSG00000174669	SLC29A2	1	1.09833		-0.075666		0.150473		***
ENSSSCG00000021871		ENSMUSG00000037845		ENSG00000255561	FDXACB1	1	1.30853		-0.247435		0.496537		**
ENSSSCG00000005494		ENSMUSG00000028364		ENSG00000041982	TNC	2	-1.22606		-0.26106		0.138094		***					TNC is a member of the extracellular matrix proteins.	Adipose up		Liver up	Catalán V, Gómez-Ambrosi J, Rodríguez A, Ramírez B, Rotellar F, Valentí V, Silva C, Gil MJ, Salvador J, Frühbeck G. Increased tenascin C and Toll-like receptor 4 levels in visceral adipose tissue as a link between inflammation and extracellular matrix remodeling in obesity. J Clin Endocrinol Metab. 2012 Oct;97(10):E1880-9. doi: 10.1210/jc.2012-1670. Epub 2012 Jul 31. PMID: 22851489; PMCID: PMC346…
ENSSSCG00000028983		ENSMUSG00000029174		ENSG00000065882	TBC1D1	2	-0.834894		0.391511		0.154919		***		*			Knock-in mice carrying a mutation in TBC1D1 develop obesity even under normal dietary conditions. Mechanistically, the mutation leads to increased IGF1 secretion, which activates the Akt-mTOR signaling pathway and promotes the expression of lipogenic genes in adipose tissue, ultimately resulting in obesity, diabetes, and hepatic steatosis. In contrast, Tbc1d1-deficient mice exhibit an anti-obesit…				Chen L, Chen Q, Xie B, Quan C, Sheng Y, Zhu S, Rong P, Zhou S, Sakamoto K, MacKintosh C, Wang HY, Chen S. Disruption of the AMPK-TBC1D1 nexus increases lipogenic gene expression and causes obesity in mice via promoting IGF1 secretion. Proc Natl Acad Sci U S A. 2016 Jun 28;113(26):7219-24. doi: 10.1073/pnas.1600581113. Epub 2016 Jun 15. PMID: 27307439; PMCID: PMC4932950. Chadt A, Leicht K, Deshmuk…
ENSSSCG00000036893		ENSMUSG00000048776		ENSG00000087494	PTHLH	2	-0.843477		0.363546		0		**					Expression of the PTHLH gene in adipose tissue is positively correlated with body mass index (BMI) and hip circumference.	lung up; Adipose up			Oruqaj L, Forst S, Schreckenberg R, Inserte J, Poncelas M, Bañeras J, Garcia-Dorado D, Rohrbach S, Schlüter KD. Effect of high fat diet on pulmonary expression of parathyroid hormone-related protein and its downstream targets. Heliyon. 2016 Oct 27;2(10):e00182. doi: 10.1016/j.heliyon.2016.e00182. PMID: 27830194; PMCID: PMC5094380. Roca-Rodríguez MM, El Bekay R, Garrido-Sanchez L, Gómez-Serrano M,…
ENSSSCG00000026585		ENSMUSG00000027611		ENSG00000101000	PROCR	2	-0.81861		0.219422		0.341652		***					PROCR functions as a negative regulator in Th17 cells, suppressing their pathogenic potential. Given that Th17 cells play a critical role in various inflammatory diseases and obesity is recognized as a state of low-grade chronic inflammation, PROCR may contribute to the development of obesity through its role in modulating immune responses.				Kishi Y, Kondo T, Xiao S, Yosef N, Gaublomme J, Wu C, Wang C, Chihara N, Regev A, Joller N, Kuchroo VK. Protein C receptor (PROCR) is a negative regulator of Th17 pathogenicity. J Exp Med. 2016 Oct 17;213(11):2489-2501. doi: 10.1084/jem.20151118. Epub 2016 Sep 26. PMID: 27670590; PMCID: PMC5068226.
ENSSSCG00000009216		ENSMUSG00000029304		ENSG00000118785	SPP1	2	-0.806179		0.485808		0.275867		**		**		*	Osteopontin (OPN), encoded by the SPP1 gene, is a multifunctional glycoprotein involved in inflammation, tissue remodeling, and immune responses.	Liver up		Liver up	Rojas IY, Moyer BJ, Ringelberg CS, Tomlinson CR. Reversal of obesity and liver steatosis in mice via inhibition of aryl hydrocarbon receptor and altered gene expression of CYP1B1, PPARα, SCD1, and osteopontin. Int J Obes (Lond). 2020 Apr;44(4):948-963. doi: 10.1038/s41366-019-0512-z. Epub 2020 Jan 7. PMID: 31911663; PMCID: PMC7103522.
ENSSSCG00000013374		ENSMUSG00000058975		ENSG00000129159	KCNC1	2	-1.17142		-0.0646775		0		***
ENSSSCG00000011195		ENSMUSG00000021903		ENSG00000131386	GALNT15	2	-1.59287		0.252606		-0.254853		***
ENSSSCG00000022492		ENSMUSG00000005686		ENSG00000133805	AMPD3	2	-0.962835		0.228731		-0.0471893		***					Overexpression of AMPD3 has been shown to suppress mitochondrial protein expression by inhibiting AMPK signaling.				Miller SG, Hafen PS, Law AS, Springer CB, Logsdon DL, O'Connell TM, Witczak CA, Brault JJ. AMP deamination is sufficient to replicate an atrophy-like metabolic phenotype in skeletal muscle. Metabolism. 2021 Oct;123:154864. doi: 10.1016/j.metabol.2021.154864. Epub 2021 Aug 13. PMID: 34400216; PMCID: PMC8453098.
ENSSSCG00000006002		ENSMUSG00000037362		ENSG00000136999	CCN3	2	-0.932925		-0.161103		0.445032		***					CCN3, also known as NOV (Nephroblastoma Overexpressed), is a matricellular protein involved in various physiological processes, including inflammation.	Placental up		Serum up	Wang H, Huang B, Hou A, Xue L, Wang B, Chen J, Li M, Zhang JV. High NOV/CCN3 expression during high-fat diet pregnancy in mice affects GLUT3 expression and the mTOR pathway. Am J Physiol Endocrinol Metab. 2021 Apr 1;320(4):E786-E796. doi: 10.1152/ajpendo.00230.2020. Epub 2021 Feb 15. PMID: 33586490.
ENSSSCG00000001835		ENSMUSG00000039202		ENSG00000140526	ABHD2	2	-1.37312		0.0529712		-0.194963		***					Loss of ABHD2 leads to intracellular accumulation of triglycerides (TG) and a reduction in free fatty acid (FFA) levels.				Liu BW, Wang XY, Cao JL, Chen LL, Wang YL, Zhao BQ, Zhou J, Shen ZF. TDP-43 upregulates lipid metabolism modulator ABHD2 to suppress apoptosis in hepatocellular carcinoma. Commun Biol. 2022 Aug 13;5(1):816. doi: 10.1038/s42003-022-03788-w. PMID: 35963893; PMCID: PMC9376094.
ENSSSCG00000006472		ENSMUSG00000004885		ENSG00000143320	CRABP2	2	-0.841166		0		0.438744		**					Mice with single-gene knockout of CRABP2 exhibit greater body weight gain, increased white adipose tissue (WAT) mass, enhanced lipid deposition in the liver and muscle, and enlarged adipocyte size following high-fat high-sucrose (HFHS) diet feeding. These phenotypic changes are accompanied by decreased expression of lipolytic enzymes such as HSL and thermogenic genes such as UCP1 in adipose tissu…				Berry DC, DeSantis D, Soltanian H, Croniger CM, Noy N. Retinoic acid upregulates preadipocyte genes to block adipogenesis and suppress diet-induced obesity. Diabetes. 2012 May;61(5):1112-21. doi: 10.2337/db11-1620. Epub 2012 Mar 6. PMID: 22396202; PMCID: PMC3331760.
ENSSSCG00000005638		ENSMUSG00000026822		ENSG00000148346	LCN2	2	-0.9342		0.298646		0		***		*			LCN2 expression is elevated in the visceral adipose tissue of obese mice and is positively correlated with inflammatory markers.	Adipose up		Adipose up	Catalán V, Gómez-Ambrosi J, Rodríguez A, Ramírez B, Silva C, Rotellar F, Gil MJ, Cienfuegos JA, Salvador J, Frühbeck G. Increased adipose tissue expression of lipocalin-2 in obesity is related to inflammation and matrix metalloproteinase-2 and metalloproteinase-9 activities in humans. J Mol Med (Berl). 2009 Aug;87(8):803-13. doi: 10.1007/s00109-009-0486-8. Epub 2009 May 23. PMID: 19466389.
ENSSSCG00000034308		ENSMUSG00000063458		ENSG00000148655	LRMDA	2	-1.30437		0.036779		0.0842823		***
ENSSSCG00000009642		ENSMUSG00000014813		ENSG00000159167	STC1	2	-0.863893		0		0		**					Studies have shown that STC1 promotes lipid metabolism by enhancing fatty acid oxidation and mitochondrial function through the upregulation of lipid-associated genes such as UCP1, TOM20, and Perilipin1. In the context of pulmonary fibrosis, STC1 has also been reported to increase UCP2 expression, thereby enhancing glycolysis and fatty acid β-oxidation to sustain ATP production.				Lin F, Li X, Wang X, Sun H, Wang Z, Wang X. Stanniocalcin 1 promotes metastasis, lipid metabolism and cisplatin chemoresistance via the FOXC2/ITGB6 signaling axis in ovarian cancer. J Exp Clin Cancer Res. 2022 Apr 7;41(1):129. doi: 10.1186/s13046-022-02315-3. PMID: 35392966; PMCID: PMC8988421. Ohkouchi S, Kanehira M, Saigusa D, Ono M, Tazawa R, Terunuma H, Hirano T, Numakura T, Notsuda H, Inoue C…
ENSSSCG00000004803		ENSMUSG00000068614		ENSG00000159251	ACTC1	2	-1.21119		-0.0852698		0.301176		***
ENSSSCG00000008294		ENSMUSG00000059430		ENSG00000163017	ACTG2	2	-1.24925		-0.036064		-0.400249		***
ENSSSCG00000008368		ENSMUSG00000001891		ENSG00000169764	UGP2	2	-1.30731		-0.137878		-0.16856		***
ENSSSCG00000003414		ENSMUSG00000028989		ENSG00000171819	ANGPTL7	2	-1.33394		0.648102		0.161188		***		**
ENSSSCG00000002279		ENSMUSG00000042808		ENSG00000176153	GPX2	2	-1.10482		0		0		***					Studies have demonstrated that overexpression of GPX2 in porcine preadipocytes inhibits adipogenesis and promotes lipid degradation, regulating the expression of lipid metabolism–related genes through the MAPK signaling pathway.				Zhang C, Wang L, Qin L, Luo Y, Wen Z, Vignon AS, Zheng C, Zhu X, Chu H, Deng S, Hong L, Zhang J, Yang H, Zhang J, Ma Y, Wu G, Sun C, Liu X, Pu L. Overexpression of GPX2 gene regulates the development of porcine preadipocytes and skeletal muscle cells through MAPK signaling pathway. PLoS One. 2024 May 9;19(5):e0298827. doi: 10.1371/journal.pone.0298827. PMID: 38722949; PMCID: PMC11081289.
ENSSSCG00000012653		ENSMUSG00000036985		ENSG00000188706	ZDHHC9	2	-1.21424		0.147609		0.099447		***
ENSSSCG00000009789		ENSMUSG00000049241		ENSG00000196917	HCAR1	2	-1.36188		-0.222117		0.11309		***					In both diet-induced obesity (DIO) and ob/ob mouse models, the expression of HCAR1 is significantly reduced in brown adipose tissue. Overexpression of HCAR1 has been shown to attenuate diet-induced obesity	Adipose down			Min HY, Hwang J, Choi Y, Jo YH. Overexpressing the hydroxycarboxylic acid receptor 1 in mouse brown adipose tissue restores glucose tolerance and insulin sensitivity in diet-induced obese mice. Am J Physiol Endocrinol Metab. 2022 Sep 1;323(3):E231-E241. doi: 10.1152/ajpendo.00084.2022. Epub 2022 Jul 13. PMID: 35830691; PMCID: PMC9423771.
ENSSSCG00000005375		ENSMUSG00000028337		ENSG00000106789	CORO2A	3	0		0.905537		0				***
ENSSSCG00000004092		ENSMUSG00000040675		ENSG00000120254	MTHFD1L	3	-0.693245		0.640068		0.0650904		**		**
ENSSSCG00000005296		ENSMUSG00000036062		ENSG00000122733	PHF24	3	-0.67464		0.616717		0		**		**
ENSSSCG00000044583		ENSMUSG00000042793		ENSG00000133067	LGR6	3	0		1.28621		0				***
ENSSSCG00000035033		ENSMUSG00000058499		ENSG00000159763	PIP	3	0		1.08688		0				***
ENSSSCG00000004212		ENSMUSG00000015519		ENSG00000184530	C6orf58	3	0		1.43253		0				***
ENSSSCG00000001620		ENSMUSG00000032717		ENSG00000112559	MDFI	4	0.595637		-0.676793		0		*		***
ENSSSCG00000025160		ENSMUSG00000030584		ENSG00000011332	DPF1	4	0.580539		-0.812443		0		*		***			This gene encodes a protein that serves as a key subunit of the neuron-specific chromatin remodeling complex (nBAF), which is crucial for the transcriptional regulation underlying neuronal differentiation and development.	Testis up			Qing H, Hu J, Fu H, Zhao Z, Nong W, Wang J, Yang F, Zhao S. Activation of thermogenesis pathways in testis of diet-induced obesity mice. Reprod Biol. 2022 Sep;22(3):100652. doi: 10.1016/j.repbio.2022.100652. Epub 2022 Jun 6. PMID: 35679713.
ENSSSCG00000027266		ENSMUSG00000041653		ENSG00000100344	PNPLA3	4	0.582652		-0.870727		0				***			This gene encodes an enzyme expressed in hepatocytes and adipocytes that is involved in lipid metabolism. A single nucleotide polymorphism (SNP), rs738409, within this gene is strongly associated with the development of non-alcoholic fatty liver disease (NAFLD). This variant reduces the hydrolytic activity of PNPLA3, leading to lipid accumulation in hepatocytes and thereby promoting hepatic steat…	Liver up			Stojkovic IA, Ericson U, Rukh G, Riddestråle M, Romeo S, Orho-Melander M. The PNPLA3 Ile148Met interacts with overweight and dietary intakes on fasting triglyceride levels. Genes Nutr. 2014 Mar;9(2):388. doi: 10.1007/s12263-014-0388-4. Epub 2014 Feb 22. Erratum in: Genes Nutr. 2016 Apr 25;11:11. doi: 10.1186/s12263-016-0526-2. PMID: 24563329; PMCID: PMC3968290. Aragonès G, Auguet T, Armengol S, B…
ENSSSCG00000005385		ENSMUSG00000028341		ENSG00000119508	NR4A3	4	0.159204		-0.93265		0.207495				***			NR4A3 has been shown to play a critical role in regulating the expression of genes involved in cell proliferation, survival, and fuel metabolism . Knockout of NR4A3 leads to obesity and is associated with impaired respiratory function in adipose tissue, increased adipocyte size, and enlarged lipid droplets, suggesting that NR4A3 is essential for energy metabolism in adipose tissue.				Herring JA, Elison WS, Tessem JS. Function of Nr4a Orphan Nuclear Receptors in Proliferation, Apoptosis and Fuel Utilization Across Tissues. Cells. 2019 Nov 1;8(11):1373. doi: 10.3390/cells8111373. PMID: 31683815; PMCID: PMC6912296. Qin DD, Yang YF, Pu ZQ, Liu D, Yu C, Gao P, Chen JC, Zong C, Zhang YC, Li X, Wang XD, Liu YT. NR4A1 retards adipocyte differentiation or maturation via enhancing GATA…
ENSSSCG00000013397		ENSMUSG00000055116		ENSG00000133794	ARNTL	4	-0.169746		-1.47709		0.119762				***			ARNTL, also known as BMAL1, is a core circadian rhythm gene encoding a transcription factor that plays a broad role in physiological processes such as energy metabolism, adipogenesis, and appetite regulation. Adipocyte-specific deletion of Arntl in mice leads to increased body weight and adipose tissue expansion.				Paschos GK, Ibrahim S, Song WL, Kunieda T, Grant G, Reyes TM, Bradfield CA, Vaughan CH, Eiden M, Masoodi M, Griffin JL, Wang F, Lawson JA, Fitzgerald GA. Obesity in mice with adipocyte-specific deletion of clock component Arntl. Nat Med. 2012 Dec;18(12):1768-77. doi: 10.1038/nm.2979. Epub 2012 Nov 11. PMID: 23142819; PMCID: PMC3782286.
ENSSSCG00000026297		ENSMUSG00000029195		ENSG00000134962	KLB	4	0.114871		-0.887529		0				***			In diet-induced obese mice, the expression of KLB in adipose tissue is significantly reduced, which may contribute to resistance to fibroblast growth factor 21 (FGF21), thereby impairing thermogenic capacity and energy metabolism in adipose tissue.	Adipose down		Adipose down	Aaldijk AS, Verzijl CRC, Jonker JW, Struik D. Biological and pharmacological functions of the FGF19- and FGF21-coreceptor beta klotho. Front Endocrinol (Lausanne). 2023 May 16;14:1150222. doi: 10.3389/fendo.2023.1150222. PMID: 37260446; PMCID: PMC10229096. Moure R, Cairó M, Morón-Ros S, Quesada-López T, Campderrós L, Cereijo R, Hernáez A, Villarroya F, Giralt M. Levels of β-klotho determine the t…
ENSSSCG00000026232		ENSMUSG00000015879		ENSG00000047662	FAM184B	5	0.738412		0		1.45667		**				***	The mRNA of FAM184B undergoes m6A methylation, which facilitates its recognition and degradation by the m6A reader protein YTHDF2, thereby influencing adipocyte differentiation.。				Cai M, Liu Q, Jiang Q, Wu R, Wang X, Wang Y. Loss of m6 A on FAM134B promotes adipogenesis in porcine adipocytes through m6 A-YTHDF2-dependent way. IUBMB Life. 2019 May;71(5):580-586. doi: 10.1002/iub.1974. Epub 2018 Dec 2. PMID: 30506811.
ENSSSCG00000013895		ENSMUSG00000031833		ENSG00000099308	MAST3	5	0.134834		-0.0809103		1.09144						***	MAST3 has been identified as a susceptibility gene for inflammatory bowel disease (IBD). Studies have shown that MAST3 modulates the expression of various inflammation-related genes through regulation of the NF-κB signaling pathway.				Labbé C, Goyette P, Lefebvre C, Stevens C, Green T, Tello-Ruiz MK, Cao Z, Landry AL, Stempak J, Annese V, Latiano A, Brant SR, Duerr RH, Taylor KD, Cho JH, Steinhart AH, Daly MJ, Silverberg MS, Xavier RJ, Rioux JD. MAST3: a novel IBD risk factor that modulates TLR4 signaling. Genes Immun. 2008 Oct;9(7):602-12. doi: 10.1038/gene.2008.57. Epub 2008 Jul 24. PMID: 18650832; PMCID: PMC2574831.
ENSSSCG00000014219		ENSMUSG00000033022		ENSG00000129596	CDO1	5	0.2084		-0.485042		0.758061				**		**	CDO1 expression is positively correlated with genes involved in adipogenesis, thermogenesis, and catabolism, while negatively correlated with fasting lipid levels and inflammation-related genes. Adipose-specific knockout of Cdo1 in mice impairs energy expenditure and lipolysis, thereby exacerbating diet-induced obesity.				Latorre J, Mayneris-Perxachs J, Oliveras-Cañellas N, Ortega F, Comas F, Fernández-Real JM, Moreno-Navarrete JM. Adipose tissue cysteine dioxygenase type 1 is associated with an anti-inflammatory profile, impacting on systemic metabolic traits. EBioMedicine. 2022 Nov;85:104302. doi: 10.1016/j.ebiom.2022.104302. Epub 2022 Oct 4. PMID: 36206624; PMCID: PMC9535416. Guo YY, Li BY, Xiao G, Liu Y, Guo L…
ENSSSCG00000016892		ENSMUSG00000021765		ENSG00000134363	FST	5	0.774807		-0.690811		0.907952		**		***		**	FST is expressed in murine adipose tissue. In FST-deficient mouse embryonic fibroblasts (MEFs), the expression of brown adipocyte markers such as UCP1, PRDM16, and PGC-1α is suppressed; however, supplementation with recombinant FST restores their expression levels. Moreover, FST-overexpressing mice exhibit characteristics of brown adipose tissue in both epidermal and subcutaneous fat depots.				Braga M, Reddy ST, Vergnes L, Pervin S, Grijalva V, Stout D, David J, Li X, Tomasian V, Reid CB, Norris KC, Devaskar SU, Reue K, Singh R. Follistatin promotes adipocyte differentiation, browning, and energy metabolism. J Lipid Res. 2014 Mar;55(3):375-84. doi: 10.1194/jlr.M039719. Epub 2014 Jan 17. PMID: 24443561; PMCID: PMC3934723. Singh R, Pervin S, Lee SJ, Kuo A, Grijalva V, David J, Vergnes L,…
ENSSSCG00000008988		ENSMUSG00000029385		ENSG00000138764	CCNG2	5	0.700764		-0.0303308		1.36545		*				***	CCNG2 is a cyclin protein known to inhibit cell cycle progression. Its expression is upregulated during adipocyte differentiation.				Zhang J, Suh Y, Choi YM, Ahn J, Davis ME, Lee K. Differential expression of cyclin G2, cyclin-dependent kinase inhibitor 2C and peripheral myelin protein 22 genes during adipogenesis. Animal. 2014 May;8(5):800-9. doi: 10.1017/S1751731114000469. PMID: 24739352.
ENSSSCG00000017103		ENSMUSG00000021594		ENSG00000145545	SRD5A1	5	0.483335		-0.343815		0.869171		*				**	Specific single nucleotide polymorphisms (SNPs) in the SRD5A1 gene have been associated with impaired glucose metabolism, such as fasting hyperglycemia, particularly in male individuals.				Liu X, Wei D, Jiang J, Liu X, Tu R, Luo Z, Wang Y, Dong X, Qiao D, Shen F, Li R, Wang Y, Jin Y, Yu S, Huo W, Li L, Li W, Jing T, Wang C, Mao Z. Associations of SRD5A1 gene variants and testosterone with dysglycemia: Henan Rural Cohort study. Nutr Metab Cardiovasc Dis. 2020 Apr 12;30(4):599-607. doi: 10.1016/j.numecd.2019.11.011. Epub 2019 Nov 28. PMID: 31870594.
ENSSSCG00000015212		ENSMUSG00000032118		ENSG00000149557	FEZ1	5	0.467585		-0.338796		0.999246						***
ENSSSCG00000033822		ENSMUSG00000035686		ENSG00000151365	THRSP	5	0.320823		-0.601292		0.822306				***		**	Insulin has been shown to upregulate THRSP mRNA and protein levels via a PI3K-dependent pathway, while THRSP expression is downregulated under insulin-resistant conditions. Conversely, in THRSP knockout mouse models, reduced weight gain was observed when animals were fed low- or moderate-fat diets. These mice also exhibited increased physical activity and oxygen consumption.				Ahonen MA, Höring M, Nguyen VD, Qadri S, Taskinen JH, Nagaraj M, Wabitsch M, Fischer-Posovszky P, Zhou Y, Liebisch G, Haridas PAN, Yki-Järvinen H, Olkkonen VM. Insulin-inducible THRSP maintains mitochondrial function and regulates sphingolipid metabolism in human adipocytes. Mol Med. 2022 Jun 17;28(1):68. doi: 10.1186/s10020-022-00496-3. PMID: 35715726; PMCID: PMC9204892. Anderson GW, Zhu Q, Metk…
ENSSSCG00000006877		ENSMUSG00000028007		ENSG00000162627	SNX7	5	0.0121046		-0.403391		1.45173				*		***
ENSSSCG00000026527		ENSMUSG00000021730		ENSG00000164588	HCN1	5	0.583537		0		1.58596		*				***
ENSSSCG00000009941		ENSMUSG00000042078		ENSG00000166111	SVOP	5	0		0		1.23281						***
ENSSSCG00000033059		ENSMUSG00000033597		ENSG00000167971	CASKIN1	5	0.166368		0		1.46881						***
ENSSSCG00000029944		ENSMUSG00000025153		ENSG00000169710	FASN	5	0.351758		-0.461026		0.926264				***		***	FASN is a key lipogenic enzyme that catalyzes the synthesis of long-chain fatty acids from acetyl-CoA and malonyl-CoA. It is highly expressed in adipose tissue, liver, and other metabolically active organs, where it plays a central role in energy storage and lipid metabolism.	Adipose up; Liver up			Gracia A, Elcoroaristizabal X, Fernández-Quintela A, Miranda J, Bediaga NG, M de Pancorbo M, Rimando AM, Portillo MP. Fatty acid synthase methylation levels in adipose tissue: effects of an obesogenic diet and phenol compounds. Genes Nutr. 2014 Jul;9(4):411. doi: 10.1007/s12263-014-0411-9. Epub 2014 Jun 6. PMID: 24903834; PMCID: PMC4169062. Ramdhave AS, Ojha S, Nandave M. Energy intake correlates…
ENSSSCG00000026457		ENSMUSG00000034040		ENSG00000185274	GALNT17	5	0.193634		-0.058186		1.23893						***
ENSSSCG00000026981		ENSMUSG00000039680		ENSG00000243927	MRPS6	5	0.504183		-0.418932		1.11354				***		***
ENSSSCG00000007043		ENSMUSG00000027346		ENSG00000125772	GPCPD1	6	-0.755502		0.384995		-1.16098		*		**		***
ENSSSCG00000012160		ENSMUSG00000040990		ENSG00000147010	SH3KBP1	6	-0.197024		0.0756635		-1.13177						***
ENSSSCG00000012164		ENSMUSG00000025658		ENSG00000149970	CNKSR2	6	-0.389366		0.239928		-1.44988						***
ENSSSCG00000017927		ENSMUSG00000000317		ENSG00000161940	BCL6B	6	-0.0266923		0.237829		-1.15813						***
ENSSSCG00000023279		ENSMUSG00000045629		ENSG00000169247	SH3TC2	6	0		0.217239		-1.01379						***
ENSSSCG00000033979		ENSMUSG00000047485		ENSG00000185915	KLHL34	6	-0.360285		0.133201		-1.66886						***
ENSSSCG00000008261		ENSMUSG00000000628		ENSG00000159399	HK2	6	-0.805239		0.393525		-0.638357		**		**		*
ENSSSCG00000004195		ENSMUSG00000019987		ENSG00000118520	ARG1	6	0		0		-0.22571						*	Arginase 1, encoded by ARG1, is a key enzyme in the urea cycle and is primarily expressed in hepatocytes. Additionally, ARG1 is expressed in immune-related cells, where it contributes to the regulation of immune responses.	Liver up		Liver up	Menjivar RE, Nwosu ZC, Du W, Donahue KL, Hong HS, Espinoza C, Brown K, Velez-Delgado A, Yan W, Lima F, Bischoff A, Kadiyala P, Salas-Escabillas D, Crawford HC, Bednar F, Carpenter E, Zhang Y, Halbrook CJ, Lyssiotis CA, Pasca di Magliano M. Arginase 1 is a key driver of immune suppression in pancreatic cancer. Elife. 2023 Feb 2;12:e80721. doi: 10.7554/eLife.80721. PMID: 36727849; PMCID: PMC1026002…
ENSSSCG00000013049		ENSMUSG00000024968		ENSG00000167771	RCOR2	7	0.654308		-0.505364		-0.308049		*		**			Studies have shown that downregulation of this gene is associated with inflammatory responses.	Adipose down			Alvarez-López MJ, Molina-Martínez P, Castro-Freire M, Cosín-Tomás M, Cristòfol R, Párrizas M, Escorihuela RM, Pallàs M, Sanfeliu C, Kaliman P. Rcor2 underexpression in senescent mice: a target for inflammaging? J Neuroinflammation. 2014 Jul 23;11:126. doi: 10.1186/1742-2094-11-126. PMID: 25051986; PMCID: PMC4128581. Hanzu FA, Musri MM, Sánchez-Herrero A, Claret M, Esteban Y, Kaliman P, Gomis R, P…
ENSSSCG00000001538		ENSMUSG00000002257		ENSG00000023892	DEF6	7	0.833017		0.122033		-0.659773		***				*	DEF6 is predominantly expressed in immune cells and is involved in the activation of immune cells and the regulation of immune responses.	Adipose up			Choi Y, Hur CG, Park T. Induction of olfaction and cancer-related genes in mice fed a high-fat diet as assessed through the mode-of-action by network identification analysis. PLoS One. 2013;8(3):e56610. doi: 10.1371/journal.pone.0056610. Epub 2013 Mar 26. PMID: 23555558; PMCID: PMC3608641.
ENSSSCG00000007288		ENSMUSG00000074652		ENSG00000078814	MYH7B	7	0.965845		0.42846		-0.555267		**		*		*
ENSSSCG00000005257		ENSMUSG00000052387		ENSG00000083067	TRPM3	7	0.829209		0.259556		-0.951286		**				***	TRPM3 is expressed in peripheral sensory neurons, where it contributes to the perception of noxious heat stimuli. Additionally, TRPM3 is expressed in pancreatic β-cells and may be involved in the regulation of insulin secretion.				Thiel G, Rubil S, Lesch A, Guethlein LA, Rössler OG. Transient receptor potential TRPM3 channels: Pharmacology, signaling, and biological functions. Pharmacol Res. 2017 Oct;124:92-99. doi: 10.1016/j.phrs.2017.07.014. Epub 2017 Jul 16. PMID: 28720517.
ENSSSCG00000017200		ENSMUSG00000057948		ENSG00000092929	UNC13D	7	0.96363		0		-0.47299		***
ENSSSCG00000022689		ENSMUSG00000015312		ENSG00000099860	GADD45B	7	0.7913		-0.159497		-0.427187		*					GADD45B functions as a coactivator of the constitutive androstane receptor (CAR) and is involved in the regulation of lipid metabolism and insulin sensitivity. In mouse studies, activation of CAR has been shown to induce hepatic expression of Gadd45b, thereby suppressing lipogenesis and gluconeogenesis, and improving insulin sensitivity.				Cai X, Feng Y, Xu M, Yu C, Xie W. Gadd45b is required in part for the anti-obesity effect of constitutive androstane receptor (CAR). Acta Pharm Sin B. 2021 Feb;11(2):434-441. doi: 10.1016/j.apsb.2020.08.015. Epub 2020 Sep 3. PMID: 33643822; PMCID: PMC7893119.
ENSSSCG00000010071		ENSMUSG00000000901		ENSG00000099953	MMP11	7	1.23083		-0.171442		-0.441398		***					Transgenic mice overexpressing MMP11 exhibit reduced body weight and fat mass, along with improved glucose tolerance and insulin sensitivity. In contrast, MMP11 deficiency leads to increased body weight and adipose accumulation, as well as impaired glucose metabolism .	Adipose up			Dali-Youcef N, Hnia K, Blaise S, Messaddeq N, Blanc S, Postic C, Valet P, Tomasetto C, Rio MC. Matrix metalloproteinase 11 protects from diabesity and promotes metabolic switch. Sci Rep. 2016 Apr 29;6:25140. doi: 10.1038/srep25140. Erratum in: Sci Rep. 2016 May 31;6:26916. doi: 10.1038/srep26916. PMID: 27126782; PMCID: PMC4850390. Arcidiacono B, Chiefari E, Laria AE, Messineo S, Bilotta FL, Britt…
ENSSSCG00000008002		ENSMUSG00000002280		ENSG00000103245	CIAO3	7	0.89669		-0.0621942		-0.366095		***
ENSSSCG00000013503		ENSMUSG00000039154		ENSG00000105251	SHD	7	0.957291		0		-0.639971		***				**
ENSSSCG00000003148		ENSMUSG00000059824		ENSG00000105516	DBP	7	0.608054		0.652235		-0.524601				***		*
ENSSSCG00000017478		ENSMUSG00000038020		ENSG00000108352	RAPGEFL1	7	0.731783		0		-0.732353		***				*
ENSSSCG00000031977		ENSMUSG00000028681		ENSG00000117425	PTCH2	7	0.988825		0.272968		0		***
ENSSSCG00000010533		ENSMUSG00000060224		ENSG00000119943	PYROXD2	7	0.809993		0		-0.584454		**				*	This protein is primarily localized to the mitochondrial inner membrane/matrix and may regulate mitochondrial function through interaction with COX5B, a subunit of complex IV. It has been implicated in the modulation of mitochondrial membrane potential, reactive oxygen species (ROS) levels, ATP production, and mitochondrial DNA (mtDNA) copy number. In hepatocytes, knockout of PYROXD2 results in i…				Wang T, Xie X, Liu H, Chen F, Du J, Wang X, Jiang X, Yu F, Fan H. Pyridine nucleotide-disulphide oxidoreductase domain 2 (PYROXD2): Role in mitochondrial function. Mitochondrion. 2019 Jul;47:114-124. doi: 10.1016/j.mito.2019.05.007. Epub 2019 Jun 3. PMID: 31170524.
ENSSSCG00000017143		ENSMUSG00000039781		ENSG00000141577	CEP131	7	0.882057		0.219038		-0.774604		***				**
ENSSSCG00000040850		ENSMUSG00000052229		ENSG00000144230	GPR17	7	0.906254		0		-0.501644		***				*	Gpr17 knockout mice display an anti-obesity phenotype under high-fat diet (HFD) conditions, as evidenced by attenuated body weight gain, reduced lipid accumulation in adipose tissue, and ameliorated hepatic steatosis. Additionally, these mice exhibit improved glucose tolerance and enhanced insulin sensitivity.				Ou Z, Ma Y, Sun Y, Zheng G, Wang S, Xing R, Chen X, Han Y, Wang J, Lu QR, Zhao TJ, Chen Y. A GPR17-cAMP-Lactate Signaling Axis in Oligodendrocytes Regulates Whole-Body Metabolism. Cell Rep. 2019 Mar 12;26(11):2984-2997.e4. doi: 10.1016/j.celrep.2019.02.060. PMID: 30865888; PMCID: PMC6679936.
ENSSSCG00000015215		ENSMUSG00000032113		ENSG00000149554	CHEK1	7	0.973068		-0.0277761		-0.538169		**
ENSSSCG00000011717		ENSMUSG00000036334		ENSG00000152580	IGSF10	7	0		-0.362297		-0.541966						*
ENSSSCG00000021411		ENSMUSG00000114279		ENSG00000158373	H2BC5	7	0.900038		0		-0.323684		***
ENSSSCG00000015090		ENSMUSG00000070305		ENSG00000160588	MPZL3	7	0.774636		0.260179		0		**					Knockdown of MPZL3 has been shown to alleviate metabolic disturbances in diet-induced obese mice.				Worley BL, Auen T, Arnold AC, Monia BP, Hempel N, Czyzyk TA. Antisense oligonucleotide-mediated knockdown of Mpzl3 attenuates the negative metabolic effects of diet-induced obesity in mice. Physiol Rep. 2021 May;9(9):e14853. doi: 10.14814/phy2.14853. PMID: 33991450; PMCID: PMC8123547.
ENSSSCG00000031771		ENSMUSG00000020963		ENSG00000165409	TSHR	7	0.895766		-0.316544		-0.599421		**				*	Thyroid Stimulating Hormone Receptor (TSHR) plays a significant role in adipose tissue function and energy metabolism.Mice with adipose-specific inactivation of TSHR exhibit increased weight gain, reduced body temperature, impaired glucose tolerance, and altered expression of genes involved in adipogenesis and lipolysis.	Adipose up		Adipose up	Lundbäck V, Kulyté A, Dahlman I, Marcus C. Adipose-specific inactivation of thyroid stimulating hormone receptors in mice modifies body weight, temperature and gene expression in adipocytes. Physiol Rep. 2020 Aug;8(16):e14538. doi: 10.14814/phy2.14538. PMID: 32812397; PMCID: PMC7435038. Lu S, Guan Q, Liu Y, Wang H, Xu W, Li X, Fu Y, Gao L, Zhao J, Wang X. Role of extrathyroidal TSHR expression in…
ENSSSCG00000014039		ENSMUSG00000052087		ENSG00000169220	RGS14	7	1.23203		-0.0336822		-0.705499		***				**
ENSSSCG00000028015		ENSMUSG00000047658		ENSG00000175229	GAL3ST3	7	1.28812		0		-0.506094		***				**
ENSSSCG00000016332		ENSMUSG00000070732		ENSG00000177483	RBM44	7	0.948326		0		0		**
ENSSSCG00000026453		ENSMUSG00000030972		ENSG00000183549	ACSM5	7	1.2625		-0.173708		-0.500126		***					ACSM5 encodes a mitochondrial acyl-CoA synthetase that primarily catalyzes the activation of medium-chain fatty acids (C4–C12) to their corresponding acyl-CoAs, representing the first crucial step in fatty acid β-oxidation. In a recent study, overexpression of ACSM5 significantly suppressed the protein expression of lipogenic genes such as FASN and ACC, leading to reduced lipid accumulation.				Cao Y, Li J, Qiu S, Ni S, Duan Y. ACSM5 inhibits ligamentum flavum hypertrophy by regulating lipid accumulation mediated by FABP4/PPAR signaling pathway. Biol Direct. 2023 Nov 14;18(1):75. doi: 10.1186/s13062-023-00436-z. PMID: 37957699; PMCID: PMC10644428.
ENSSSCG00000030000		ENSMUSG00002076083		ENSG00000187961	KLHL17	7	1.09558		-0.167952		-0.422686		***
ENSSSCG00000022692		ENSMUSG00000051735		ENSG00000187994	RINL	7	0.977646		-0.236908		-0.466177		***					RINL negatively regulates the differentiation of follicular helper T (Tfh) cells by modulating the CD28 co-stimulatory signaling pathway.				Sandner L, Alteneder M, Rica R, Woller B, Sala E, Frey T, Tosevska A, Zhu C, Madern M, Khan M, Hoffmann P, Schebesta A, Taniuchi I, Bonelli M, Schmetterer K, Iannacone M, Kuka M, Ellmeier W, Sakaguchi S, Herbst R, Boucheron N. The guanine nucleotide exchange factor Rin-like controls Tfh cell differentiation via CD28 signaling. J Exp Med. 2023 Nov 6;220(11):e20221466. doi: 10.1084/jem.20221466. Ep…
ENSSSCG00000003326		ENSMUSG00000002265		ENSG00000198300	PEG3	7	0.56596		0.11029		-0.667514		*				*	PEG3, a paternally imprinted gene, is downregulated in the adipose tissue of obese mice, suggesting its potential role in the genetic susceptibility to obesity.	Adipose down			Morita S, Horii T, Kimura M, Arai Y, Kamei Y, Ogawa Y, Hatada I. Paternal allele influences high fat diet-induced obesity. PLoS One. 2014 Jan 8;9(1):e85477. doi: 10.1371/journal.pone.0085477. PMID: 24416415; PMCID: PMC3885714.
ENSSSCG00000010592		ENSMUSG00000003559		ENSG00000214435	AS3MT	7	0.735762		-0.0610692		-0.533568		*				*	AS3MT encodes an arsenic methyltransferase that is primarily expressed in the liver, where it facilitates the detoxification and excretion of arsenic by catalyzing the methylation of trivalent inorganic arsenic (iAs) into monomethylarsonic acid (MMA) and dimethylarsinic acid (DMA). Notably, As3mt knockout (KO) mice exhibit increased body fat mass and insulin resistance even in the absence of exog…				Qiu T, Wu C, Yao X, Han Q, Wang N, Yuan W, Zhang J, Shi Y, Jiang L, Liu X, Yang G, Sun X. AS3MT facilitates NLRP3 inflammasome activation by m6A modification during arsenic-induced hepatic insulin resistance. Cell Biol Toxicol. 2023 Oct;39(5):2165-2181. doi: 10.1007/s10565-022-09703-7. Epub 2022 Feb 28. PMID: 35226250; PMCID: PMC8882720. Li H, Wu L, Ye F, Wang D, Wang L, Li W, Xu Y, Li Z, Zhang J…
ENSSSCG00000007710		ENSMUSG00000005373		ENSG00000009950	MLXIPL	7	0.519153		-0.012124		-1.21535						***	MLXIPL is a key regulatory factor in glucose metabolism and lipogenesis. Overexpression of this gene leads to lipid accumulation and a reduction in mitochondrial content. Upon intracellular lipid droplet accumulation, MLXIPL associates with lipid droplets, thereby limiting its availability for transcriptional activity and modulating the cellular response to glucose. Conversely, in the absence of …	Liver up			Wei C, Ma X, Su K, Qi S, Zhu Y, Lin J, Wang C, Yang R, Chen X, Wang W, Zhang WJ. ChREBP-β regulates thermogenesis in brown adipose tissue. J Endocrinol. 2020 Jun;245(3):343-356. doi: 10.1530/JOE-19-0498. PMID: 32208359. Mejhert N, Kuruvilla L, Gabriel KR, Elliott SD, Guie MA, Wang H, Lai ZW, Lane EA, Christiano R, Danial NN, Farese RV Jr, Walther TC. Partitioning of MLX-Family Transcription Facto…
ENSSSCG00000013897		ENSMUSG00000031840		ENSG00000105649	RAB3A	7	0.520418		0.114995		-1.02961						***	RAB3A has been found to be expressed in murine adipocytes and 3T3-L1 adipocyte cells, with both its mRNA and protein levels markedly upregulated during the differentiation of 3T3-L1 fibroblasts into mature adipocytes.				Baldini G, Scherer PE, Lodish HF. Nonneuronal expression of Rab3A: induction during adipogenesis and association with different intracellular membranes than Rab3D. Proc Natl Acad Sci U S A. 1995 May 9;92(10):4284-8. doi: 10.1073/pnas.92.10.4284. PMID: 7753798; PMCID: PMC41928.
ENSSSCG00000016716		ENSMUSG00000029821		ENSG00000105928	GSDME	7	0.50272		-0.020163		-0.804588						**
ENSSSCG00000034302		ENSMUSG00000017756		ENSG00000113504	SLC12A7	7	0.378387		0.171597		-0.818749						**
ENSSSCG00000017951		ENSMUSG00000041329		ENSG00000129244	ATP1B2	7	0.396425		-0.00885335		-0.973131						***
ENSSSCG00000043687		ENSMUSG00000035458		ENSG00000129991	TNNI3	7	0.616867		-0.0299959		-1.08705						***
ENSSSCG00000004492		ENSMUSG00000059336		ENSG00000141469	SLC14A1	7	0		0		-0.991919						***
ENSSSCG00000015595		ENSMUSG00000026628		ENSG00000162772	ATF3	7	0.562293		-0.179986		-0.962309						***	Overexpression of ATF3 promotes the browning of white adipose tissue (WAT) by upregulating thermogenic genes such as UCP1, PGC1α, and CIDEA, while concurrently downregulating lipogenic genes including CHREBP and SCD1. This phenotypic switch enhances energy expenditure and reduces lipid accumulation.	Liver down; Adipose down; Muscle down			Cheng CF, Ku HC, Cheng JJ, Chao SW, Li HF, Lai PF, Chang CC, Don MJ, Chen HH, Lin H. Adipocyte browning and resistance to obesity in mice is induced by expression of ATF3. Commun Biol. 2019 Oct 24;2:389. doi: 10.1038/s42003-019-0624-y. PMID: 31667363; PMCID: PMC6813364. Hu S, Cassim Bawa FN, Zhu Y, Pan X, Wang H, Gopoju R, Xu Y, Zhang Y. Loss of adipose ATF3 promotes adipose tissue lipolysis and …
ENSSSCG00000038296		ENSMUSG00000037990		ENSG00000172985	SH3RF3	7	0.1647		0		-1.09118						***
ENSSSCG00000036963		ENSMUSG00000049988		ENSG00000175489	LRRC25	7	0.223698		-0.12918		-1.04824						***	LRRC25 suppresses activation of the NF-κB signaling pathway by promoting autophagic degradation of p65/RelA, and also inhibits RIG-I–mediated type I interferon signaling through the autophagic degradation of RIG-. These mechanisms contribute to the maintenance of immune homeostasis and prevent excessive immune activation.				Feng Y, Duan T, Du Y, Jin S, Wang M, Cui J, Wang RF. LRRC25 Functions as an Inhibitor of NF-κB Signaling Pathway by Promoting p65/RelA for Autophagic Degradation. Sci Rep. 2017 Oct 18;7(1):13448. doi: 10.1038/s41598-017-12573-3. PMID: 29044191; PMCID: PMC5647368. Du Y, Duan T, Feng Y, Liu Q, Lin M, Cui J, Wang RF. LRRC25 inhibits type I IFN signaling by targeting ISG15-associated RIG-I for autoph…
ENSSSCG00000029199		ENSMUSG00000046480		ENSG00000177098	SCN4B	7	0.501298		0.135409		-0.813792						**
ENSSSCG00000028725		ENSMUSG00000089876		ENSG00000181284	TMEM102	7	0.152898		0		-0.996592						***
ENSSSCG00000017141		ENSMUSG00000025375		ENSG00000181409	AATK	7	0.616729		0.266438		-0.946295		*				**	AATK is inducibly expressed during the process of apoptosis and has been implicated in the regulation of apoptotic signaling pathways.				Woods ML, Weiss A, Sokol AM, Graumann J, Boettger T, Richter AM, Schermuly RT, Dammann RH. Epigenetically silenced apoptosis-associated tyrosine kinase (AATK) facilitates a decreased expression of Cyclin D1 and WEE1, phosphorylates TP53 and reduces cell proliferation in a kinase-dependent manner. Cancer Gene Ther. 2022 Dec;29(12):1975-1987. doi: 10.1038/s41417-022-00513-x. Epub 2022 Jul 28. PMID:…
ENSSSCG00000020910		ENSMUSG00000039886		ENSG00000189077	TMEM120A	7	0.523812		-0.16422		-0.910918		**				***	The protein encoded by this gene shares structural similarity with very long-chain fatty acid elongases (ELOVL) and possesses CoA-binding capacity, suggesting a potential enzymatic role in fatty acid metabolism.				Xue J, Han Y, Baniasadi H, Zeng W, Pei J, Grishin NV, Wang J, Tu BP, Jiang Y. TMEM120A is a coenzyme A-binding membrane protein with structural similarities to ELOVL fatty acid elongase. Elife. 2021 Aug 10;10:e71220. doi: 10.7554/eLife.71220. PMID: 34374645; PMCID: PMC8376247.
ENSSSCG00000018082		ENSMUSG00000064358		ENSG00000198938	MT-CO3	7	0.19539		0.205589		-0.948242						***	MT-CO3 encodes a subunit of mitochondrial respiratory chain complex IV (cytochrome c oxidase). Studies have identified single nucleotide polymorphisms (SNPs) in the mitochondrial MT-CO3 gene that are significantly associated with adult body mass index (BMI), suggesting that genetic variation in MT-CO3 may influence individual susceptibility to obesity.				Flaquer A, Baumbach C, Kriebel J, Meitinger T, Peters A, Waldenberger M, Grallert H, Strauch K. Mitochondrial genetic variants identified to be associated with BMI in adults. PLoS One. 2014 Aug 25;9(8):e105116. doi: 10.1371/journal.pone.0105116. PMID: 25153900; PMCID: PMC4143221.
ENSSSCG00000011795		ENSMUSG00000033581		ENSG00000073792	IGF2BP2	8	-0.135748		-0.654509		0.69057				***		*	Insulin-like growth factor 2 mRNA-binding protein 2 (IGF2BP2) is an RNA-binding protein implicated in the regulation of metabolic processes and the pathogenesis of metabolic disorders.			Adipose up; Liver up	Dai N, Zhao L, Wrighting D, Krämer D, Majithia A, Wang Y, Cracan V, Borges-Rivera D, Mootha VK, Nahrendorf M, Thorburn DR, Minichiello L, Altshuler D, Avruch J. IGF2BP2/IMP2-Deficient mice resist obesity through enhanced translation of Ucp1 mRNA and Other mRNAs encoding mitochondrial proteins. Cell Metab. 2015 Apr 7;21(4):609-21. doi: 10.1016/j.cmet.2015.03.006. PMID: 25863250; PMCID: PMC4663978.…
ENSSSCG00000002431		ENSMUSG00000021177		ENSG00000042088	TDP1	8	0.0206369		-0.335786		0.877107						**
ENSSSCG00000001565		ENSMUSG00000023067		ENSG00000124762	CDKN1A	8	-0.249912		-1.14722		1.50562				***		***	CDKN1A expression levels are positively correlated with total body weight, fat pad mass, and fasting blood glucose levels, suggesting a potential role in obesity-associated metabolic dysregulation.	Adipose up			Rodríguez-Acebes S, Palacios N, Botella-Carretero JI, Olea N, Crespo L, Peromingo R, Gómez-Coronado D, Lasunción MA, Vázquez C, Martínez-Botas J. Gene expression profiling of subcutaneous adipose tissue in morbid obesity using a focused microarray: distinct expression of cell-cycle- and differentiation-related genes. BMC Med Genomics. 2010 Dec 23;3:61. doi: 10.1186/1755-8794-3-61. PMID: 21182758;…
ENSSSCG00000039825		ENSMUSG00000043122		ENSG00000184601	C14orf180	8	0		-0.364157		1.14554				*		***
ENSSSCG00000005456		ENSMUSG00000057280		ENSG00000030304	MUSK	8	-0.480248		0.161155		0.976315						***
ENSSSCG00000010651		ENSMUSG00000025085		ENSG00000099204	ABLIM1	8	-0.144304		0.273701		1.08464				*		***
ENSSSCG00000012277		ENSMUSG00000001131		ENSG00000102265	TIMP1	8	-0.523094		-0.545361		0.880624		*		***		***	Elevated expression of TIMP1 may lead to extracellular matrix (ECM) accumulation by inhibiting the activity of matrix metalloproteinases (MMPs), thereby affecting the plasticity and functional integrity of adipose tissue.	Plasma up; Serum up; Adipose up			Boumiza S, Chahed K, Tabka Z, Jacob MP, Norel X, Ozen G. MMPs and TIMPs levels are correlated with anthropometric parameters, blood pressure, and endothelial function in obesity. Sci Rep. 2021 Oct 8;11(1):20052. doi: 10.1038/s41598-021-99577-2. PMID: 34625635; PMCID: PMC8501083. Meissburger B, Stachorski L, Röder E, Rudofsky G, Wolfrum C. Tissue inhibitor of matrix metalloproteinase 1 (TIMP1) con…
ENSSSCG00000035101		ENSMUSG00000005148		ENSG00000102554	KLF5	8	-0.254103		-0.070342		1.34194						***	In 3T3-L1 preadipocytes, KLF5 expression is induced during the early stages of differentiation and promotes adipocyte maturation by activating PPARγ2 expression. Notably, KLF5 knockout confers resistance to diet-induced obesity.				Oishi Y, Manabe I, Tobe K, Tsushima K, Shindo T, Fujiu K, Nishimura G, Maemura K, Yamauchi T, Kubota N, Suzuki R, Kitamura T, Akira S, Kadowaki T, Nagai R. Krüppel-like transcription factor KLF5 is a key regulator of adipocyte differentiation. Cell Metab. 2005 Jan;1(1):27-39. doi: 10.1016/j.cmet.2004.11.005. PMID: 16054042. Oishi Y, Manabe I, Tobe K, Ohsugi M, Kubota T, Fujiu K, Maemura K, Kubota…
ENSSSCG00000016532		ENSMUSG00000058486		ENSG00000105875	WDR91	8	-0.27141		-0.173364		0.932882						***
ENSSSCG00000004484		ENSMUSG00000032332		ENSG00000111799	COL12A1	8	-0.283692		-0.243846		0.883818						**	High expression of COL12A1 is associated with elevated low-density lipoprotein (LDL) levels, whereas its low expression correlates with improved insulin sensitivity.	Adipose up			Jääskeläinen I, Petäistö T, Mirzarazi Dahagi E, Mahmoodi M, Pihlajaniemi T, Kaartinen MT, Heljasvaara R. Collagens Regulating Adipose Tissue Formation and Functions. Biomedicines. 2023 May 10;11(5):1412. doi: 10.3390/biomedicines11051412. PMID: 37239083; PMCID: PMC10216475. Henegar C, Tordjman J, Achard V, Lacasa D, Cremer I, Guerre-Millo M, Poitou C, Basdevant A, Stich V, Viguerie N, Langin D, B…
ENSSSCG00000004419		ENSMUSG00000019838		ENSG00000112394	SLC16A10	8	-0.550503		-0.363551		1.35702		*		**		***
ENSSSCG00000010570		ENSMUSG00000025221		ENSG00000120049	KCNIP2	8	-0.538747		0		0.727466						*
ENSSSCG00000015873		ENSMUSG00000026834		ENSG00000123612	ACVR1C	8	0		-0.261306		0.764953						**	Activin E binds to ACVR1C and activates the SMAD2/3 signaling pathway, thereby suppressing the expression of metabolic genes such as PPARG in adipose tissue. This leads to reduced lipolysis, increased fat accumulation, and adipocyte hypertrophy. In ACVR1C-deficient mice, enhanced lipid utilization, decreased fat mass, and upregulation of PPARG-regulated genes have been observed, indicating improv…				Adam RC, Pryce DS, Lee JS, Zhao Y, Mintah IJ, Min S, Halasz G, Mastaitis J, Atwal GS, Aykul S, Idone V, Economides AN, Lotta LA, Murphy AJ, Yancopoulos GD, Sleeman MW, Gusarova V. Activin E-ACVR1C cross talk controls energy storage via suppression of adipose lipolysis in mice. Proc Natl Acad Sci U S A. 2023 Aug 8;120(32):e2309967120. doi: 10.1073/pnas.2309967120. Epub 2023 Jul 31. PMID: 37523551;…
ENSSSCG00000024310		ENSMUSG00000039109		ENSG00000124491	F13A1	8	-0.435822		-0.0770335		1.04396						***	F13A1 expression is positively correlated with body weight, fat mass, and adipocyte size, and negatively correlated with circulating adiponectin levels. Its upregulation is also associated with increased expression of inflammation-related genes. Notably, F13a1-deficient mice exhibit features of 'metabolically healthy obesity' when fed a high-fat diet.	Adipose up			Myneni VD, Mousa A, Kaartinen MT. Factor XIII-A transglutaminase deficient mice show signs of metabolically healthy obesity on high fat diet. Sci Rep. 2016 Oct 19;6:35574. doi: 10.1038/srep35574. PMID: 27759118; PMCID: PMC5069677. Kaartinen MT, Arora M, Heinonen S, Rissanen A, Kaprio J, Pietiläinen KH. Transglutaminases and Obesity in Humans: Association of F13A1 to Adipocyte Hypertrophy and Adip…
ENSSSCG00000045502		ENSMUSG00000051506		ENSG00000128815	WDFY4	8	-0.385218		0		0.842177						**	This gene is predicted to be involved in processes such as antigen processing. In mice, its specific deletion leads to a reduction in CD8 positive T cell numbers, potentially through activation of the p53 pathway and the extracellular signal-regulated kinase (ERK) signaling pathway.				Li Y, Li J, Yuan Q, Bian X, Long F, Duan R, Gao F, Gao S, Wei S, Wang A, Liu A, Li X, Sun W, Liu Q. Deficiency in WDFY4 reduces the number of CD8+ T cells via reactive oxygen species-induced apoptosis. Mol Immunol. 2021 Nov;139:131-138. doi: 10.1016/j.molimm.2021.08.022. Epub 2021 Sep 2. PMID: 34482201.
ENSSSCG00000018005		ENSMUSG00000055775		ENSG00000133020	MYH8	8	-0.476634		-0.477421		1.22452		*		***		***
ENSSSCG00000029886		ENSMUSG00000030787		ENSG00000133800	LYVE1	8	-0.955109		0.158596		0.966922		**				***	LYVE1 (Lymphatic Vessel Endothelial Hyaluronan Receptor 1) is a well-established marker for lymphatic endothelial cells and specific macrophage subsets. In diet-induced obesity (DIO) mouse models, overexpression of VEGF-D, a lymphangiogenic factor, results in an increased presence of LYVE1-positive lymphatic vessels within adipose tissue. Under obese conditions, LYVE1 positive macrophages may con…				Chakraborty A, Barajas S, Lammoglia GM, Reyna AJ, Morley TS, Johnson JA, Scherer PE, Rutkowski JM. Vascular Endothelial Growth Factor-D (VEGF-D) Overexpression and Lymphatic Expansion in Murine Adipose Tissue Improves Metabolism in Obesity. Am J Pathol. 2019 Apr;189(4):924-939. doi: 10.1016/j.ajpath.2018.12.008. Epub 2019 Mar 13. PMID: 30878136; PMCID: PMC6458523. Chakarov S, Blériot C, Ginhoux F…
ENSSSCG00000013400		ENSMUSG00000038244		ENSG00000133816	MICAL2	8	-0.181743		-0.20264		1.29005						***
ENSSSCG00000001762		ENSMUSG00000037493		ENSG00000136425	CIB2	8	-0.431044		0.0550333		1.23546		*				***
ENSSSCG00000010532		ENSMUSG00000025185		ENSG00000138131	LOXL4	8	-0.604226		0.0617247		1.16909		*				***
ENSSSCG00000010479		ENSMUSG00000024990		ENSG00000138207	RBP4	8	-0.403665		-0.277261		0.798739						***	Retinol-binding protein 4 (RBP4) is a critical adipokine, and has been implicated in the development of obesity-related metabolic disorders.			Adipose up; Serum up	Kelly KR, Kashyap SR, O'Leary VB, Major J, Schauer PR, Kirwan JP. Retinol-binding protein 4 (RBP4) protein expression is increased in omental adipose tissue of severely obese patients. Obesity (Silver Spring). 2010 Apr;18(4):663-6. doi: 10.1038/oby.2009.328. Epub 2009 Oct 8. PMID: 19816414; PMCID: PMC2919818. Muenzner M, Tuvia N, Deutschmann C, Witte N, Tolkachov A, Valai A, Henze A, Sander LE, R…
ENSSSCG00000004928		ENSMUSG00000042254		ENSG00000138615	CILP	8	-0.274482		-0.401126		1.00149				*		***
ENSSSCG00000009140		ENSMUSG00000027997		ENSG00000138794	CASP6	8	-0.202476		-0.0953511		0.930445						***	Caspase-6 (CASP6) is a cysteine protease involved in apoptosis and inflammation.	Testicles up		Testicles up; Liver up	Kobori T, Iwabu M, Okada-Iwabu M, Ohuchi N, Kikuchi A, Yamauchi N, Kadowaki T, Yamauchi T, Kasuga M. Decreased AdipoR1 signaling and its implications for obesity-induced male infertility. Sci Rep. 2024 Mar 8;14(1):5701. doi: 10.1038/s41598-024-56290-0. PMID: 38459078; PMCID: PMC10923778. Zhao P, Sun X, Chaggan C, Liao Z, In Wong K, He F, Singh S, Loomba R, Karin M, Witztum JL, Saltiel AR. An AMPK…
ENSSSCG00000035937		ENSMUSG00000026574		ENSG00000143196	DPT	8	-0.637407		-0.0743472		0.964534		**				***	Plasma levels of DPT are significantly elevated in obese individuals, and its mRNA expression in visceral adipose tissue (VAT) is also markedly increased (p < 0.05), regardless of the presence of type 2 diabetes (T2D). Furthermore, DPT expression in VAT positively correlates with the expression of genes associated with inflammation and extracellular matrix (ECM) remodeling, including COL6A3, ELN,…	Adipose up		plasma up	Unamuno X, Gómez-Ambrosi J, Ramírez B, Rodríguez A, Becerril S, Valentí V, Moncada R, Silva C, Salvador J, Frühbeck G, Catalán V. Dermatopontin, A Novel Adipokine Promoting Adipose Tissue Extracellular Matrix Remodelling and Inflammation in Obesity. J Clin Med. 2020 Apr 9;9(4):1069. doi: 10.3390/jcm9041069. PMID: 32283761; PMCID: PMC7230369.
ENSSSCG00000028338		ENSMUSG00000027188		ENSG00000149090	PAMR1	8	-0.627891		0.0979569		0.71622		*				*
ENSSSCG00000011110		ENSMUSG00000026676		ENSG00000151468	CCDC3	8	-0.482879		0.0530062		1.06585		*				***	Coiled-Coil Domain Containing 3 (CCDC3) is a secreted protein predominantly expressed in endothelial cells and adipose tissue. Recent studies have underscored its important role in regulating inflammation and lipid metabolism. Overexpression of CCDC3 suppresses the TNF-α/NF-κB-induced pro-inflammatory response. Additionally, CCDC3 overexpression reduces the hepatic expression of PPARγ and its dow…				Azad AK, Chakrabarti S, Xu Z, Davidge ST, Fu Y. Coiled-coil domain containing 3 (CCDC3) represses tumor necrosis factor-α/nuclear factor κB-induced endothelial inflammation. Cell Signal. 2014 Dec;26(12):2793-800. doi: 10.1016/j.cellsig.2014.08.025. Epub 2014 Sep 2. PMID: 25193116. Liao W, Liu H, Zhang Y, Jung JH, Chen J, Su X, Kim YC, Flores ER, Wang SM, Czarny-Ratajczak M, Li W, Zeng SX, Lu H. C…
ENSSSCG00000038706		ENSMUSG00000036896		ENSG00000159189	C1QC	8	-0.501302		-0.156142		1.05526		*				***	The C1q complex is composed of three subunits: C1qa, C1qb, and C1qc. In high-fat diet–induced obese mouse models, mRNA expression levels of all three subunits are significantly upregulated in the brain, particularly in white matter regions such as the corpus callosum. Immunohistochemical analysis reveals increased deposition of C1q and C3 in the white matter of obese mice, with strong colocalizat…	brain up			Graham LC, Kocalis HE, Soto I, Howell GR. Deficiency of Complement Component C1Q Prevents Cerebrovascular Damage and White Matter Loss in a Mouse Model of Chronic Obesity. eNeuro. 2020 Jun 11;7(3):ENEURO.0057-20.2020. doi: 10.1523/ENEURO.0057-20.2020. PMID: 32273396; PMCID: PMC7294467.
ENSSSCG00000035983		ENSMUSG00000014846		ENSG00000159713	TPPP3	8	-0.129469		0.109929		1.99285						***
ENSSSCG00000008834		ENSMUSG00000029155		ENSG00000163071	SPATA18	8	-0.304051		0		1.02549						***	SPATA18, also known as MIEAP (mitochondria-eating protein), is a p53-inducible protein primarily localized to mitochondria. It plays a critical role in maintaining mitochondrial quality control.
ENSSSCG00000004658		ENSMUSG00000027204		ENSG00000166147	FBN1	8	-0.257967		-0.435848		0.770567				*		**	Fibrillin-1 (FBN1) is a crucial extracellular matrix glycoprotein that plays a significant role in adipose tissue development and function.	Adipose up		Serum up	Dan X, Babbar M, Moore A, Wechter N, Tian J, Mohanty JG, Croteau DL, Bohr VA. DNA damage invokes mitophagy through a pathway involving Spata18. Nucleic Acids Res. 2020 Jul 9;48(12):6611-6623. doi: 10.1093/nar/gkaa393. PMID: 32453416; PMCID: PMC7337932. Dashtkar A, Karajibani M, Saravani M, Zanganeh R, Fanaei H. Metformin's impact on asprosin and FBN1 expression: Potential mechanisms beyond insuli…
ENSSSCG00000015054		ENSMUSG00000032271		ENSG00000166741	NNMT	8	0		-0.42486		0.992532				*		***	Nicotinamide N-methyltransferase (NNMT) is a cytosolic enzyme predominantly expressed in the liver and white adipose tissue. It catalyzes the methylation of nicotinamide (NAM) using S-adenosylmethionine (SAM) as a methyl donor, producing 1-methylnicotinamide (MNAM) and S-adenosylhomocysteine (SAH). NAM serves as a precursor for NAD+, a critical cofactor in cellular energy metabolism. Genetic dele…			Adipose up; Liver up	Sun WD, Zhu XJ, Li JJ, Mei YZ, Li WS, Li JH. Nicotinamide N-methyltransferase (NNMT): a novel therapeutic target for metabolic syndrome. Front Pharmacol. 2024 Jun 11;15:1410479. doi: 10.3389/fphar.2024.1410479. PMID: 38919254; PMCID: PMC11196770. Brachs S, Polack J, Brachs M, Jahn-Hofmann K, Elvert R, Pfenninger A, Bärenz F, Margerie D, Mai K, Spranger J, Kannt A. Genetic Nicotinamide N-Methyltra…
ENSSSCG00000013599		ENSMUSG00000002289		ENSG00000167772	ANGPTL4	8	-0.28776		-0.282893		0.914445				*		***	This gene regulates lipid metabolism by inhibiting the dimerization of lipoprotein lipase (LPL), thereby reducing triglyceride hydrolysis. In brown adipose tissue, ANGPTL4 influences fatty acid oxidation and thermogenesis.	Ileum up; Colon up		Ileum up; Colon up	Janssen AWF, Katiraei S, Bartosinska B, Eberhard D, Willems van Dijk K, Kersten S. Loss of angiopoietin-like 4 (ANGPTL4) in mice with diet-induced obesity uncouples visceral obesity from glucose intolerance partly via the gut microbiota. Diabetologia. 2018 Jun;61(6):1447-1458. doi: 10.1007/s00125-018-4583-5. Epub 2018 Mar 3. PMID: 29502266; PMCID: PMC6449003. Singh AK, Aryal B, Chaube B, Rotllan …
ENSSSCG00000036547		ENSMUSG00000025347		ENSG00000170439	METTL7B	8	-0.0688839		0.010614		1.19333						***	In a lipopolysaccharide (LPS)-induced sepsis mouse model, METTL7B expression is significantly upregulated. Knockdown of METTL7B markedly reduces the production of pro-inflammatory cytokines such as IL-1β, IL-6, and TNF-α, inhibits M1 macrophage polarization, and promotes the formation of M2 macrophages.				Huang D, Yan H. Methyltransferase like 7B is upregulated in sepsis and modulates lipopolysaccharide-induced inflammatory response and macrophage polarization. Bioengineered. 2022 May;13(5):11753-11766. doi: 10.1080/21655979.2022.2068892. PMID: 35603523; PMCID: PMC9275875.
ENSSSCG00000008503		ENSMUSG00000056121		ENSG00000171055	FEZ2	8	-0.111573		0.0271562		1.75918						***
ENSSSCG00000022592		ENSMUSG00000074971		ENSG00000176971	FIBIN	8	-0.553569		-0.343577		0.710919		*		*		*
ENSSSCG00000029482		ENSMUSG00000030930		ENSG00000182022	CHST15	8	-0.0655027		0.0394707		1.21832						***
ENSSSCG00000010332		ENSMUSG00000095304		ENSG00000189129	PLAC9	8	-0.475928		-0.0230996		0.750942		*				**
ENSSSCG00000031712		ENSMUSG00000030116		ENSG00000197614	MFAP5	8	-0.609185		-0.0749808		1.07944		**				***	MFAP5 mRNA expression in subcutaneous adipose tissue is significantly reduced following weight loss. Its expression levels are positively correlated with fat mass and body mass index (BMI), and also show associations with insulin resistance and inflammatory markers such as IL-1β and IL-1Ra. In vitro studies have demonstrated that MFAP5 expression progressively decreases during the differentiation…				Vaittinen M, Kolehmainen M, Schwab U, Uusitupa M, Pulkkinen L. Microfibrillar-associated protein 5 is linked with markers of obesity-related extracellular matrix remodeling and inflammation. Nutr Diabetes. 2011 Aug 29;1(8):e15. doi: 10.1038/nutd.2011.10. PMID: 23154620; PMCID: PMC3303533. Zhang T, Li H, Sun S, Zhou W, Zhang T, Yu Y, Wang Q, Wang M. Microfibrillar-associated protein 5 suppresses a…
ENSSSCG00000011038		ENSMUSG00000026712		ENSG00000260314	MRC1	8	-0.110984		0.0406115		1.0678						***	The MRC1/CD68 expression ratio is reduced in obese individuals, particularly in those with type 2 diabetes. This ratio is positively correlated with the expression of lipogenic genes such as ACACA, FASN, and THRSP, as well as mitochondrial genes in skeletal muscle, including PPARGC1A, TFAM, and MT-CO3.				Moreno-Navarrete JM, Ortega F, Gómez-Serrano M, García-Santos E, Ricart W, Tinahones F, Mingrone G, Peral B, Fernández-Real JM. The MRC1/CD68 ratio is positively associated with adipose tissue lipogenesis and with muscle mitochondrial gene expression in humans. PLoS One. 2013 Aug 12;8(8):e70810. doi: 10.1371/journal.pone.0070810. PMID: 23951013; PMCID: PMC3741275.

## Sheet: Sheet2
Expression changes of medium-divergence genes in response to obesity in skeletal muscle across human, mouse, and pig.
Ensembl ID					Gene Symbl	Cluster	Shrinkaged log2(Fold change)						Significance level (p < 0.05 *, p < 0.01 **, p < 0.001 ***)
Pig		Mouse		Human			Pig		Mouse		Human		Pig		Mouse		Human
ENSSSCG00000003410		ENSMUSG00000028979		ENSG00000009724	MASP2	1	0.811964		0		0.157375		**
ENSSSCG00000016746		ENSMUSG00000020447		ENSG00000015520	NPC1L1	1	0.962543		0		0		***
ENSSSCG00000003478		ENSMUSG00000040860		ENSG00000058453	CROCC	1	0.925803		0.0295016		-0.00927444		***
ENSSSCG00000009748		ENSMUSG00000029420		ENSG00000060709	RIMBP2	1	0.856164		0.173516		0		**
ENSSSCG00000008819		ENSMUSG00000054892		ENSG00000074966	TXK	1	0.795437		0		-0.0292729		**
ENSSSCG00000007131		ENSMUSG00000068129		ENSG00000077984	CST7	1	0.63694		0		-0.387481		*
ENSSSCG00000026421		ENSMUSG00000014503		ENSG00000078795	PKD2L2	1	0.80529		-0.200261		0.0127704		**
ENSSSCG00000007170		ENSMUSG00000027408		ENSG00000088882	CPXM1	1	0.853213		0.103008		0		**
ENSSSCG00000032416		ENSMUSG00000026358		ENSG00000090104	RGS1	1	0.822871		0		0		**
ENSSSCG00000001993		ENSMUSG00000022218		ENSG00000092295	TGM1	1	0.878895		0		0		***
ENSSSCG00000010102		ENSMUSG00000022756		ENSG00000099960	SLC7A4	1	0.764353		0		0		**
ENSSSCG00000007163		ENSMUSG00000037727		ENSG00000101200	AVP	1	0.730066		0		0		*
ENSSSCG00000039677		ENSMUSG00000027577		ENSG00000101204	CHRNA4	1	0.680011		0		0		*
ENSSSCG00000002792		ENSMUSG00000033249		ENSG00000102878	HSF4	1	0.964553		-0.0675242		-0.0978618		***
ENSSSCG00000034963		ENSMUSG00000037801		ENSG00000103599	IQCH	1	0.738592		0.125734		-0.0591152		*
ENSSSCG00000007671		ENSMUSG00000029716		ENSG00000106327	TFR2	1	0.876843		0		0		***
ENSSSCG00000017555		ENSMUSG00000020863		ENSG00000108848	LUC7L3	1	0.752725		0.0791066		0.105963		*
ENSSSCG00000032151		ENSMUSG00000036596		ENSG00000109625	CPZ	1	0.710402		0		0		*
ENSSSCG00000014626		ENSMUSG00000030895		ENSG00000110169	HPX	1	0.787365		0		0		*
ENSSSCG00000008319		ENSMUSG00000034783		ENSG00000116031	CD207	1	0.705162		0		0		**				**
ENSSSCG00000006720		ENSMUSG00000027870		ENSG00000116882	HAO2	1	0.692244		0		0		*
ENSSSCG00000011680		ENSMUSG00000049493		ENSG00000120756	PLS1	1	0.73891		0		-0.338648		*
ENSSSCG00000006171		ENSMUSG00000025776		ENSG00000121005	CRISPLD1	1	0.652123		0.36548		0		*
ENSSSCG00000000437		ENSMUSG00000040345		ENSG00000123329	ARHGAP9	1	0.797212		-0.200979		-0.0501301		**
ENSSSCG00000007973		ENSMUSG00000020279		ENSG00000124334	IL9R	1	0.851018		0		0		**
ENSSSCG00000031616		ENSMUSG00000003545		ENSG00000125740	FOSB	1	0.71917		0		0		*
ENSSSCG00000017466		ENSMUSG00000037944		ENSG00000126353	CCR7	1	0.817008		0		0		**		*
ENSSSCG00000000117		ENSMUSG00000033029		ENSG00000128346	C22orf23	1	0.793036		-0.235129		0.0595666		*
ENSSSCG00000016639		ENSMUSG00000029563		ENSG00000128573	FOXP2	1	0.832583		-0.267405		0.129319		**
ENSSSCG00000004699		ENSMUSG00000027246		ENSG00000128886	ELL3	1	0.829264		0		0.0484209		**
ENSSSCG00000021843		ENSMUSG00000004961		ENSG00000129990	SYT5	1	0.768833		0		0		**
ENSSSCG00000017747		ENSMUSG00000017639		ENSG00000131242	RAB11FIP4	1	1.03899		0		0		***
ENSSSCG00000013784		ENSMUSG00000005483		ENSG00000132002	DNAJB1	1	0.993902		0.0828025		-0.0141733		***
ENSSSCG00000016582		ENSMUSG00000039742		ENSG00000135248	FAM71F1	1	0.800574		0		0		**
ENSSSCG00000036572		ENSMUSG00000031845		ENSG00000135697	BCO1	1	0.979526		0		0		***
ENSSSCG00000000940		ENSMUSG00000053825		ENSG00000139220	PPFIA2	1	0.798695		0		0		*
ENSSSCG00000001906		ENSMUSG00000032315		ENSG00000140465	CYP1A1	1	0.829503		-0.192012		0		**
ENSSSCG00000038627		ENSMUSG00000053399		ENSG00000140873	ADAMTS18	1	0.961908		0.464802		0		***		*
ENSSSCG00000017888		ENSMUSG00000020805		ENSG00000141485	SLC13A5	1	0.868166		0		0		**		*
ENSSSCG00000030561		ENSMUSG00000062044		ENSG00000142235	LMTK3	1	0.987829		0		0		***
ENSSSCG00000027091		ENSMUSG00000028141		ENSG00000143450	OAZ3	1	0.754265		-0.225062		0.0756047		*
ENSSSCG00000032198		ENSMUSG00000026771		ENSG00000144228	SPOPL	1	0.793401		0.248849		0.123918		*
ENSSSCG00000015893		ENSMUSG00000026904		ENSG00000144290	SLC4A10	1	0.83886		0.262001		0		*
ENSSSCG00000010639		ENSMUSG00000025075		ENSG00000148702	HABP2	1	0.769544		-0.102633		0		**
ENSSSCG00000031940		ENSMUSG00000030498		ENSG00000148935	GAS2	1	0.717197		-0.0394505		-0.297376		*
ENSSSCG00000015048		ENSMUSG00000032259		ENSG00000149295	DRD2	1	0.893959		0		0		**
ENSSSCG00000014840		ENSMUSG00000051048		ENSG00000149380	P4HA3	1	0.963255		0		0		**
ENSSSCG00000004602		ENSMUSG00000090626		ENSG00000151575	TEX9	1	0.776418		0.184804		-0.159338		**
ENSSSCG00000009426		ENSMUSG00000034795		ENSG00000151773	CCDC122	1	0.628828		0.0851441		-0.273655		*
ENSSSCG00000038062		ENSMUSG00000022876		ENSG00000155307	SAMSN1	1	0.679615		-0.0577297		0		*
ENSSSCG00000038774		ENSMUSG00000004864		ENSG00000156711	MAPK13	1	0.716631		0		-0.279418		*
ENSSSCG00000008524		ENSMUSG00000024064		ENSG00000158089	GALNT14	1	0.778225		0		0		**
ENSSSCG00000021711		ENSMUSG00000013158		ENSG00000159761	C16orf86	1	0.5882		0		-0.293076		*
ENSSSCG00000006491		ENSMUSG00000041423		ENSG00000160781	PAQR6	1	0.993782		0.162499		0		***
ENSSSCG00000010087		ENSMUSG00000041774		ENSG00000161179	YDJC	1	0.813605		0		-0.146822		**
ENSSSCG00000013740		ENSMUSG00000003824		ENSG00000161860	SYCE2	1	0.593687		-0.157195		-0.0672894		*
ENSSSCG00000017923		ENSMUSG00000018924		ENSG00000161905	ALOX15	1	0.932284		0.0324528		0		***
ENSSSCG00000025711		ENSMUSG00000024155		ENSG00000162039	MEIOB	1	0.873921		0		-0.234367		**
ENSSSCG00000003466		ENSMUSG00000043085		ENSG00000162460	TMEM82	1	0.932825		0		0		**
ENSSSCG00000034164		ENSMUSG00000026523		ENSG00000162843	WDR64	1	0.76593		0		0		*
ENSSSCG00000015657		ENSMUSG00000026417		ENSG00000162896	PIGR	1	0.834973		0		0		*
ENSSSCG00000020986		ENSMUSG00000043705		ENSG00000162949	CAPN13	1	1.02293		0		0		***
ENSSSCG00000006486		ENSMUSG00000010538		ENSG00000163467	TSACC	1	0.56021		-0.027874		-0.0903689		*
ENSSSCG00000016115		ENSMUSG00000026018		ENSG00000163596	ICA1L	1	0.746337		0		0.0579455		*
ENSSSCG00000038703		ENSMUSG00000024306		ENSG00000166960	CCDC178	1	0.76107		0		0		*
ENSSSCG00000017862		ENSMUSG00000043029		ENSG00000167723	TRPV3	1	0.834986		0		-0.148538		**
ENSSSCG00000033592		ENSMUSG00000050106		ENSG00000167895	TMC8	1	0.815397		0.0363532		-0.395997		**
ENSSSCG00000016832		ENSMUSG00000003882		ENSG00000168685	IL7R	1	0.805584		0		-0.244527		**		*
ENSSSCG00000008952		ENSMUSG00000029370		ENSG00000169435	RASSF6	1	0.654783		0		0		*
ENSSSCG00000017462		ENSMUSG00000017588		ENSG00000171446	KRT27	1	0.612535		0		0		*
ENSSSCG00000037557		ENSMUSG00000056598		ENSG00000171962	DRC3	1	0.856989		0.0677799		-0.0125855		**
ENSSSCG00000014182		ENSMUSG00000040693		ENSG00000173930	SLCO4C1	1	0.843148		0		0		**
ENSSSCG00000009935		ENSMUSG00000066952		ENSG00000174527	MYO1H	1	0.839163		0		0		**
ENSSSCG00000035629		ENSMUSG00000025317		ENSG00000174990	CA5A	1	0.99144		0		-0.0468904		**
ENSSSCG00000029569		ENSMUSG00000044542		ENSG00000175325	PROP1	1	0.922712		0		0		**		*
ENSSSCG00000015906		ENSMUSG00000044647		ENSG00000178662	CSRNP3	1	0.802976		0		0		**
ENSSSCG00000002268		ENSMUSG00000021057		ENSG00000179841	AKAP5	1	0.732142		0.0965134		0		*
ENSSSCG00000007800		ENSMUSG00000000486		ENSG00000180096	SEPTIN1	1	0.785858		-0.0346299		-0.0359042		**
ENSSSCG00000032785		ENSMUSG00000011486		ENSG00000181240	SLC25A41	1	0.789967		0		0		**		*
ENSSSCG00000003238		ENSMUSG00000080316		ENSG00000182310	SPACA6	1	0.834664		0.348165		-0.0357045		**
ENSSSCG00000033636		ENSMUSG00000017718		ENSG00000183077	AFMID	1	0.74665		-0.093663		-0.222762		*
ENSSSCG00000009135		ENSMUSG00000093865		ENSG00000183423	LRIT3	1	0.758948		0		0		*
ENSSSCG00000039445		ENSMUSG00000075224		ENSG00000183908	LRRC55	1	1.10899		0.182768		0		***
ENSSSCG00000000110		ENSMUSG00000042632		ENSG00000184381	PLA2G6	1	0.816046		-0.0229136		-0.0887192		**
ENSSSCG00000005529		ENSMUSG00000026894		ENSG00000185681	MORN5	1	0.658575		0		0		*
ENSSSCG00000008582		ENSMUSG00000079177		ENSG00000186453	FAM228A	1	0.767259		0		-0.21061		*
ENSSSCG00000016437		ENSMUSG00000055235		ENSG00000187260	WDR86	1	0.845216		0		0		***
ENSSSCG00000025870		ENSMUSG00000044156		ENSG00000188175	HEPACAM2	1	0.844224		0		0		**
ENSSSCG00000039240		ENSMUSG00000052382		ENSG00000188655	RNASE9	1	1.02348		0		0		**
ENSSSCG00000038965		ENSMUSG00000022602		ENSG00000198576	ARC	1	0.649221		-0.134471		0		*				*
ENSSSCG00000006281		ENSMUSG00000040113		ENSG00000203740	NTMT2	1	0.983329		0.0127423		-0.0138751		***
ENSSSCG00000028350		ENSMUSG00000035237		ENSG00000213398	LCAT	1	0.729519		0		-0.107333		*
ENSSSCG00000037070		ENSMUSG00000010825		ENSG00000215045	GRID2IP	1	0.879511		0		0		***
ENSSSCG00000039424		ENSMUSG00000061111		ENSG00000225663	MCRIP1	1	1.05733		0.0846757		-0.0472173		**
ENSSSCG00000036261		ENSMUSG00000084989		ENSG00000226321	CROCC2	1	0		0		-0.199898		*				**
ENSSSCG00000047654		ENSMUSG00000036185		ENSG00000228727	SAPCD1	1	1.05307		-0.0169945		0		***
ENSSSCG00000036831		ENSMUSG00000028040		ENSG00000243364	EFNA4	1	0.798265		0		0		**
ENSSSCG00000024290		ENSMUSG00000094595		ENSG00000265817	FSBP	1	0.828531		0		-0.0804275		**
ENSSSCG00000032612		ENSMUSG00000040528		ENSG00000271605	MILR1	1	0.901433		0.0858911		0.0608135		**
ENSSSCG00000024416		ENSMUSG00000060180		ENSG00000006788	MYH13	2	-0.702065		0.279283		0		*
ENSSSCG00000035987		ENSMUSG00000024065		ENSG00000013016	EHD3	2	-0.852392		-0.084193		0.164143		***
ENSSSCG00000032578		ENSMUSG00000022496		ENSG00000048462	TNFRSF17	2	-0.725654		0		0		*
ENSSSCG00000014843		ENSMUSG00000030732		ENSG00000054938	CHRDL2	2	-0.771897		0.166087		0.214124		**
ENSSSCG00000026724		ENSMUSG00000042638		ENSG00000070019	GUCY2C	2	-0.964687		0		-0.336563		***
ENSSSCG00000030694		ENSMUSG00000026413		ENSG00000081277	PKP1	2	-0.817233		0		-0.318808		**
ENSSSCG00000009856		ENSMUSG00000029361		ENSG00000089250	NOS1	2	-0.905864		-0.0937215		-0.168902		***
ENSSSCG00000005047		ENSMUSG00000037628		ENSG00000100526	CDKN3	2	-0.777875		0.0500028		0.300322		**
ENSSSCG00000024325		ENSMUSG00000017868		ENSG00000101049	SGK2	2	-1.03528		0		0		**
ENSSSCG00000008001		ENSMUSG00000063011		ENSG00000102854	MSLN	2	0		-0.488761		0		*		**		*
ENSSSCG00000017232		ENSMUSG00000020733		ENSG00000109062	SLC9A3R1	2	-0.887456		-0.0756293		-0.391718		***
ENSSSCG00000000739		ENSMUSG00000001517		ENSG00000111206	FOXM1	2	0		0.326655		0				*
ENSSSCG00000024205		ENSMUSG00000036885		ENSG00000114790	ARHGEF26	2	-0.468229		0.468006		0				*
ENSSSCG00000006335		ENSMUSG00000038530		ENSG00000117152	RGS4	2	-0.853051		0.156622		0		**
ENSSSCG00000009446		ENSMUSG00000035566		ENSG00000118946	PCDH17	2	-0.733138		0		0		*		*
ENSSSCG00000021852		ENSMUSG00000043230		ENSG00000124019	FAM124B	2	-0.894258		-0.125433		0.0688982		**
ENSSSCG00000007507		ENSMUSG00000027513		ENSG00000124253	PCK1	2	-0.596168		-0.0602321		0		*
ENSSSCG00000033214		ENSMUSG00000002769		ENSG00000124713	GNMT	2	-0.779528		-0.153337		-0.0651481		*
ENSSSCG00000026211		ENSMUSG00000039114		ENSG00000124785	NRN1	2	-0.608418		0.297862		-0.363606		*
ENSSSCG00000038144		ENSMUSG00000020900		ENSG00000133026	MYH10	2	-0.885493		-0.198416		-0.0354074		***
ENSSSCG00000000672		ENSMUSG00000008153		ENSG00000139182	CLSTN3	2	-0.723263		-0.29209		0.310974		*
ENSSSCG00000037646		ENSMUSG00000032285		ENSG00000140403	DNAJA4	2	-0.904862		-0.255951		-0.316406		**		*
ENSSSCG00000001836		ENSMUSG00000039194		ENSG00000140522	RLBP1	2	-1.19833		0		0		***				**
ENSSSCG00000030114		ENSMUSG00000021590		ENSG00000145757	SPATA9	2	-0.723529		0.304466		-0.110935		*
ENSSSCG00000017005		ENSMUSG00000020155		ENSG00000145936	KCNMB1	2	-0.744909		0		0		*
ENSSSCG00000016792		ENSMUSG00000022270		ENSG00000154153	RETREG1	2	-0.697422		0.0515867		0.275837		*
ENSSSCG00000036609		ENSMUSG00000062327		ENSG00000164458	TBXT	2	-0.988761		0		0		***
ENSSSCG00000006153		ENSMUSG00000027533		ENSG00000164687	FABP5	2	-0.55645		-0.637293		0.0765849		**		**
ENSSSCG00000010522		ENSMUSG00000025172		ENSG00000165887	ANKRD2	2	-0.767767		0.076678		-0.00127974		**
ENSSSCG00000021873		ENSMUSG00000032291		ENSG00000166426	CRABP1	2	-0.722406		0		0		*
ENSSSCG00000000186		ENSMUSG00000023755		ENSG00000167550	RHEBL1	2	-0.609839		0.142981		0		*
ENSSSCG00000001483		ENSMUSG00000032358		ENSG00000168143	FAM83B	2	-0.776365		0		0.122315		**
ENSSSCG00000014823		ENSMUSG00000048779		ENSG00000171631	P2RY6	2	-0.705166		0.00303526		0.174977		*
ENSSSCG00000016337		ENSMUSG00000047443		ENSG00000178752	ERFE	2	-1.13001		-0.268984		-0.0116405		***
ENSSSCG00000011625		ENSMUSG00000056643		ENSG00000180767	CHST13	2	-0.828736		0		0		*				**
ENSSSCG00000002802		ENSMUSG00000031669		ENSG00000181938	GINS3	2	-0.857359		-0.0558376		-0.0868283		***
ENSSSCG00000001764		ENSMUSG00000046460		ENSG00000183476	SH2D7	2	0		0		0.499333		*				**
ENSSSCG00000024494		ENSMUSG00000052544		ENSG00000184005	ST6GALNAC3	2	-0.701891		0.432316		0.231879		*		*
ENSSSCG00000003811		ENSMUSG00000035305		ENSG00000185483	ROR1	2	-0.92832		0.0476234		0.120643		**
ENSSSCG00000034880		ENSMUSG00000055210		ENSG00000186564	FOXD2	2	-0.771166		0		0		**
ENSSSCG00000033532		ENSMUSG00000030433		ENSG00000187550	SBK2	2	-0.800317		0.183465		0.0590859		*
ENSSSCG00000011723		ENSMUSG00000027820		ENSG00000196549	MME	2	-0.80884		-0.0937201		0.189611		*
ENSSSCG00000009580		ENSMUSG00000067586		ENSG00000213694	S1PR3	2	-0.850725		0.0989634		0.263231		**
ENSSSCG00000028559		ENSMUSG00000036306		ENSG00000061337	LZTS1	3	-0.245943		0.483962		-0.162232				*
ENSSSCG00000017471		ENSMUSG00000017499		ENSG00000094804	CDC6	3	0		0.547347		0				**
ENSSSCG00000017604		ENSMUSG00000003949		ENSG00000108924	HLF	3	0.414961		0.965145		-0.0298372				***
ENSSSCG00000004249		ENSMUSG00000038594		ENSG00000111860	CEP85L	3	-0.00628944		0.93917		0.0391078				***
ENSSSCG00000011280		ENSMUSG00000032528		ENSG00000114812	VIPR1	3	-0.183293		0.734215		-0.0436625				***
ENSSSCG00000015593		ENSMUSG00000062510		ENSG00000117697	NSL1	3	-0.146223		0.600588		0.356415				**
ENSSSCG00000034114		ENSMUSG00000047415		ENSG00000119714	GPR68	3	0		0.651536		0				***
ENSSSCG00000021158		ENSMUSG00000031442		ENSG00000126217	MCF2L	3	0.673469		1.00911		-0.179714		**		***
ENSSSCG00000007259		ENSMUSG00000042459		ENSG00000131050	BPIFA2	3	0		0.899955		0				***
ENSSSCG00000003391		ENSMUSG00000028972		ENSG00000131686	CA6	3	0		0.665494		0				***
ENSSSCG00000038732		ENSMUSG00000025422		ENSG00000135439	AGAP2	3	0.00238399		0.657581		-0.444122				***		*
ENSSSCG00000009408		ENSMUSG00000068015		ENSG00000136141	LRCH1	3	-0.159984		0.836792		-0.0749309				***
ENSSSCG00000028777		ENSMUSG00000044951		ENSG00000145949	MYLK4	3	0.771807		1.26481		0.0729307		**		***
ENSSSCG00000003708		ENSMUSG00000057766		ENSG00000154065	ANKRD29	3	-0.0665266		0.472482		-0.227068				*
ENSSSCG00000012087		ENSMUSG00000024036		ENSG00000160190	SLC37A1	3	0.466004		0.735022		-0.0924509		*		***
ENSSSCG00000025447		ENSMUSG00000008035		ENSG00000165175	MID1IP1	3	0.0978273		1.0296		0.109335				***
ENSSSCG00000013411		ENSMUSG00000031016		ENSG00000166483	WEE1	3	0.237277		0.994532		-0.0549359				***
ENSSSCG00000034207		ENSMUSG00000056501		ENSG00000172216	CEBPB	3	-0.116176		0.68735		0.259579				***
ENSSSCG00000017983		ENSMUSG00000020893		ENSG00000179094	PER1	3	0.571872		1.03393		0.1035		*		***
ENSSSCG00000004907		ENSMUSG00000046318		ENSG00000183287	CCBE1	3	0.244687		0.772485		0				***
ENSSSCG00000005000		ENSMUSG00000055884		ENSG00000187790	FANCM	3	0		0.710276		-0.136275				***
ENSSSCG00000031590		ENSMUSG00000027220		ENSG00000019505	SYT13	4	0		-0.578066		0				**		*
ENSSSCG00000010116		ENSMUSG00000003528		ENSG00000100075	SLC25A1	4	0.509527		-0.607706		0.3057		*		***
ENSSSCG00000001137		ENSMUSG00000052565		ENSG00000124575	H1-3	4	-0.0229401		-0.993685		0				***
ENSSSCG00000035262		ENSMUSG00000044364		ENSG00000125895	TMEM74B	4	0.516331		-0.331943		-0.106394		*		*
ENSSSCG00000006569		ENSMUSG00000027932		ENSG00000143554	SLC27A3	4	0.353288		-0.701112		0.0644285				***
ENSSSCG00000015871		ENSMUSG00000026826		ENSG00000153234	NR4A2	4	0.300798		-0.486714		0.304126				**
ENSSSCG00000039488		ENSMUSG00000037379		ENSG00000159674	SPON2	4	0.33948		-0.808935		0.153246				***
ENSSSCG00000038650		ENSMUSG00000019437		ENSG00000160606	TLCD1	4	0.140399		-0.52971		0				**
ENSSSCG00000021408		ENSMUSG00000021957		ENSG00000163931	TKT	4	0.275681		-0.509462		-0.158554				***
ENSSSCG00000026600		ENSMUSG00000026308		ENSG00000168427	KLHL30	4	0.355966		-0.858877		-0.274799				***
ENSSSCG00000006240		ENSMUSG00000049119		ENSG00000169122	FAM110B	4	-0.0962621		-0.800873		-0.544608				***		*
ENSSSCG00000040729		ENSMUSG00000042041		ENSG00000173237	C11orf86	4	0		-0.55043		0				**
ENSSSCG00000037039		ENSMUSG00000025129		ENSG00000182676	PPP1R27	4	-0.163878		-1.00084		-0.591773				***		**
ENSSSCG00000028522		ENSMUSG00000019761		ENSG00000186395	KRT10	4	0.160837		-0.556912		-0.331976				**
ENSSSCG00000016288		ENSMUSG00000026253		ENSG00000196811	CHRNG	4	0.219854		-0.496756		0.100755				**
ENSSSCG00000036871		ENSMUSG00000021280		ENSG00000205436	EXOC3L4	4	0.450746		-0.611898		0.00216076				**
ENSSSCG00000031155		ENSMUSG00000034472		ENSG00000100302	RASD2	4	-0.0760401		-0.350437		-0.178974				*
ENSSSCG00000013575		ENSMUSG00000012705		ENSG00000104918	RETN	4	0		-0.415733		0				**		*
ENSSSCG00000031139		ENSMUSG00000002578		ENSG00000123411	IKZF4	4	0.106464		-0.485504		-0.0881932				*
ENSSSCG00000022202		ENSMUSG00000074607		ENSG00000124191	TOX2	4	0		-0.40943		0				*
ENSSSCG00000043762		ENSMUSG00000043110		ENSG00000125872	LRRN4	4	0.181833		-0.30591		0				*
ENSSSCG00000036965		ENSMUSG00000047822		ENSG00000130173	ANGPTL8	4	0		-0.308505		0				***
ENSSSCG00000001573		ENSMUSG00000024014		ENSG00000137193	PIM1	4	0.219937		-0.462818		-0.189435				**
ENSSSCG00000014985		ENSMUSG00000043613		ENSG00000149968	MMP3	4	0		-0.41281		0				*
ENSSSCG00000021082		ENSMUSG00000060275		ENSG00000158458	NRG2	4	0		-0.398113		0.181895				*
ENSSSCG00000017932		ENSMUSG00000040963		ENSG00000161944	ASGR2	4	0		-0.356532		0				**
ENSSSCG00000026852		ENSMUSG00000026241		ENSG00000163273	NPPC	4	0.0907454		-0.378336		0				*		*
ENSSSCG00000037404		ENSMUSG00000041730		ENSG00000165606	DRGX	4	0		-0.357714		0				*
ENSSSCG00000032803		ENSMUSG00000040703		ENSG00000167600	CYP2S1	4	0.081399		-0.411877		0.174574				*
ENSSSCG00000033541		ENSMUSG00000048142		ENSG00000185818	NAT8L	4	0.219292		-0.321847		0.149975				*
ENSSSCG00000037183		ENSMUSG00000073380		ENSG00000205784	ARRDC5	4	0		-0.29487		0				**
ENSSSCG00000034639		ENSMUSG00000068587		ENSG00000257335	MGAM	4	0		-0.497428		0				**
ENSSSCG00000017694		ENSMUSG00000020532		ENSG00000278540	ACACA	4	0.0713927		-0.456215		0.0292274				**
ENSSSCG00000008311		ENSMUSG00000063415		ENSG00000003137	CYP26B1	5	0		0.453953		1.22697				*		***
ENSSSCG00000016658		ENSMUSG00000036777		ENSG00000011426	ANLN	5	0.160674		0.165301		0.834197						***
ENSSSCG00000006979		ENSMUSG00000025044		ENSG00000038945	MSR1	5	-0.306427		0.128197		0.536772						*
ENSSSCG00000020725		ENSMUSG00000018166		ENSG00000065361	ERBB3	5	-0.316521		0.286012		0.587178						*
ENSSSCG00000030827		ENSMUSG00000054252		ENSG00000068078	FGFR3	5	0		0.1843		0.698961						**
ENSSSCG00000024429		ENSMUSG00000022696		ENSG00000072858	SIDT1	5	0		0		1.12583						***
ENSSSCG00000014977		ENSMUSG00000031870		ENSG00000082175	PGR	5	0		0		0.69829						*
ENSSSCG00000044472		ENSMUSG00000026141		ENSG00000082293	COL19A1	5	0		0.116935		0.893794						**
ENSSSCG00000003687		ENSMUSG00000024044		ENSG00000082397	EPB41L3	5	-0.174144		0.137153		0.893176						***
ENSSSCG00000010504		ENSMUSG00000061132		ENSG00000095585	BLNK	5	-0.242119		-0.0842809		0.581168						*
ENSSSCG00000005022		ENSMUSG00000021068		ENSG00000100503	NIN	5	-0.0985546		0.347129		0.921009				**		***
ENSSSCG00000025822		ENSMUSG00000031548		ENSG00000104332	SFRP1	5	-0.136493		0.104625		0.9579						***
ENSSSCG00000038439		ENSMUSG00000053198		ENSG00000105227	PRX	5	-0.178598		0.127023		0.634218						*
ENSSSCG00000024485		ENSMUSG00000040570		ENSG00000105784	RUNDC3B	5	0		0		0.821812						**
ENSSSCG00000011678		ENSMUSG00000032410		ENSG00000114127	XRN1	5	-0.213261		0.223451		0.701304						**
ENSSSCG00000008147		ENSMUSG00000008136		ENSG00000115641	FHL2	5	-0.37376		-0.150475		0.777973		*				**
ENSSSCG00000003949		ENSMUSG00000006398		ENSG00000117399	CDC20	5	0		0.0413156		0.646201						*
ENSSSCG00000008010		ENSMUSG00000019214		ENSG00000127586	CHTF18	5	0.0728696		-0.0428474		0.723737						*
ENSSSCG00000038903		ENSMUSG00000075270		ENSG00000128655	PDE11A	5	0		0		0.830793				*		**
ENSSSCG00000009787		ENSMUSG00000061882		ENSG00000130783	CCDC62	5	-0.0815729		0.103506		0.674869						*
ENSSSCG00000011524		ENSMUSG00000030077		ENSG00000134121	CHL1	5	0.00054046		0		0.719944						**
ENSSSCG00000009532		ENSMUSG00000026047		ENSG00000134901	POGLUT2	5	-0.233426		-0.0491874		0.719545						*
ENSSSCG00000009896		ENSMUSG00000041609		ENSG00000135127	BICDL1	5	0		0.203592		0.494891						*
ENSSSCG00000008820		ENSMUSG00000029217		ENSG00000135605	TEC	5	-0.304065		0.0999482		0.630974						*
ENSSSCG00000014869		ENSMUSG00000090958		ENSG00000137507	LRRC32	5	-0.00108374		0.0353485		0.733225						**
ENSSSCG00000010483		ENSMUSG00000024998		ENSG00000138193	PLCE1	5	-0.202932		0.220917		0.881544						***
ENSSSCG00000009106		ENSMUSG00000053965		ENSG00000138735	PDE5A	5	0.100765		0.104079		0.918314						***
ENSSSCG00000000874		ENSMUSG00000074802		ENSG00000139354	GAS2L3	5	0		0		1.0664						***
ENSSSCG00000023539		ENSMUSG00000020646		ENSG00000143797	MBOAT2	5	-0.113357		0.560139		0.59651				**		*
ENSSSCG00000043781		ENSMUSG00000054364		ENSG00000143878	RHOB	5	0.158602		0.0552371		0.917823						***
ENSSSCG00000011463		ENSMUSG00000040717		ENSG00000144730	IL17RD	5	-0.22398		0.0638239		0.691192						*
ENSSSCG00000008749		ENSMUSG00000031558		ENSG00000145147	SLIT2	5	0.0295979		0.190535		1.08904						***
ENSSSCG00000009203		ENSMUSG00000025889		ENSG00000145335	SNCA	5	-0.24331		0.0634054		0.71842						*
ENSSSCG00000040687		ENSMUSG00000036510		ENSG00000150394	CDH8	5	0		0		0.595136						*
ENSSSCG00000022305		ENSMUSG00000035126		ENSG00000152763	DNAI4	5	0		0		0.923109		*				***
ENSSSCG00000034358		ENSMUSG00000051497		ENSG00000153822	KCNJ16	5	0		0		0.669494						*
ENSSSCG00000040735		ENSMUSG00000028194		ENSG00000153904	DDAH1	5	0.0928982		-0.0203099		0.995607						***
ENSSSCG00000035756		ENSMUSG00000033208		ENSG00000160307	S100B	5	-0.457115		-0.00105047		0.476118		*				**
ENSSSCG00000006846		ENSMUSG00000045662		ENSG00000162639	HENMT1	5	0		0		0.648144						*
ENSSSCG00000009177		ENSMUSG00000074212		ENSG00000164031	DNAJB14	5	0.11983		-0.0772851		0.90152						***
ENSSSCG00000016838		ENSMUSG00000048424		ENSG00000164188	RANBP3L	5	0		0		0.578017				*		*
ENSSSCG00000015801		ENSMUSG00000031639		ENSG00000164342	TLR3	5	-0.275923		0.0994883		0.729422						*
ENSSSCG00000001570		ENSMUSG00000024011		ENSG00000164530	PI16	5	-0.267786		-0.178386		0.771822						**
ENSSSCG00000004052		ENSMUSG00000071984		ENSG00000164694	FNDC1	5	-0.134905		0.0366153		0.966807						***
ENSSSCG00000031856		ENSMUSG00000044548		ENSG00000165617	DACT1	5	-0.179788		-0.0882515		0.77494						**
ENSSSCG00000001844		ENSMUSG00000030546		ENSG00000166819	PLIN1	5	-0.079911		-0.152868		0.917584						**
ENSSSCG00000014956		ENSMUSG00000031931		ENSG00000168876	ANKRD49	5	-0.174486		0.00716506		0.832087						**
ENSSSCG00000008765		ENSMUSG00000029108		ENSG00000169851	PCDH7	5	-0.214701		0.317677		0.551045						*
ENSSSCG00000011269		ENSMUSG00000041794		ENSG00000170011	MYRIP	5	-0.12184		0.427157		0.720366				*		*
ENSSSCG00000016599		ENSMUSG00000039904		ENSG00000170775	GPR37	5	0		0		0.887036						***
ENSSSCG00000014994		ENSMUSG00000032006		ENSG00000170962	PDGFD	5	-0.180569		0.24062		0.901078						**
ENSSSCG00000021487		ENSMUSG00000059149		ENSG00000174514	MFSD4A	5	-0.0783041		0.184784		1.01289						***
ENSSSCG00000008965		ENSMUSG00000082361		ENSG00000174808	BTC	5	-0.312031		-0.0674478		0.696755						**
ENSSSCG00000029323		ENSMUSG00000035165		ENSG00000175538	KCNE3	5	-0.0772617		-0.0790845		0.624976						*
ENSSSCG00000037709		ENSMUSG00000040724		ENSG00000177301	KCNA2	5	0		-0.11476		0.767717						**
ENSSSCG00000033146		ENSMUSG00000008845		ENSG00000177575	CD163	5	-0.199199		0.219017		0.700053						*
ENSSSCG00000028561		ENSMUSG00000026012		ENSG00000178562	CD28	5	0		0.199992		0.786432						***
ENSSSCG00000037044		ENSMUSG00000046242		ENSG00000181322	NME9	5	0		0		1.0397						***
ENSSSCG00000010162		ENSMUSG00000057060		ENSG00000183780	SLC35F3	5	0		0		0.549671						*
ENSSSCG00000010052		ENSMUSG00000009681		ENSG00000186716	BCR	5	-0.165363		0.209992		0.943739						***
ENSSSCG00000032561		ENSMUSG00000016498		ENSG00000197646	PDCD1LG2	5	0.0659478		0		1.00205						***
ENSSSCG00000026951		ENSMUSG00000024338		ENSG00000204264	PSMB8	5	0.0932738		-0.0242997		0.644908						*
ENSSSCG00000001916		ENSMUSG00000066607		ENSG00000205363	INSYN1	5	0.0199008		-0.0557098		0.751336						*
ENSSSCG00000006834		ENSMUSG00000068745		ENSG00000221986	MYBPHL	5	0		0		0.819006						***
ENSSSCG00000038979		ENSMUSG00000073433		ENSG00000242173	ARHGDIG	5	0		-0.0346068		0.645465						**
ENSSSCG00000016613		ENSMUSG00000029695		ENSG00000008311	AASS	6	-0.0436509		0		-0.649577				*		*
ENSSSCG00000017022		ENSMUSG00000020330		ENSG00000072571	HMMR	6	0		0		-0.573586						*
ENSSSCG00000003697		ENSMUSG00000024056		ENSG00000080986	NDC80	6	0		0.166814		-0.520399						*
ENSSSCG00000022347		ENSMUSG00000015957		ENSG00000085741	WNT11	6	0.167885		0.128305		-0.887663						***
ENSSSCG00000038632		ENSMUSG00000053950		ENSG00000101544	ADNP2	6	-0.0249592		0.105344		-0.934241						***
ENSSSCG00000032053		ENSMUSG00000025425		ENSG00000101638	ST8SIA5	6	0.246746		-0.238041		-0.807579						**
ENSSSCG00000021911		ENSMUSG00000036564		ENSG00000103034	NDRG4	6	0.352724		-0.406024		-0.795095				*		**
ENSSSCG00000006955		ENSMUSG00000022575		ENSG00000104518	GSDMD	6	0.316245		-0.118685		-0.609196						*
ENSSSCG00000035029		ENSMUSG00000030411		ENSG00000104967	NOVA2	6	0.00738763		0.242829		-0.827717						**
ENSSSCG00000017759		ENSMUSG00000017390		ENSG00000109107	ALDOC	6	-0.0261912		-0.166627		-0.751601						*
ENSSSCG00000012903		ENSMUSG00000024851		ENSG00000110697	PITPNM1	6	0.273196		-0.0759209		-0.547779						*
ENSSSCG00000020864		ENSMUSG00000022479		ENSG00000111424	VDR	6	0		0		-1.04504						***
ENSSSCG00000040296		ENSMUSG00000022853		ENSG00000113790	EHHADH	6	-0.0623602		-0.174437		-0.879013						**
ENSSSCG00000024513		ENSMUSG00000054792		ENSG00000114648	KLHL18	6	-0.0825985		-0.30699		-0.794437				*		**
ENSSSCG00000011441		ENSMUSG00000091898		ENSG00000114854	TNNC1	6	0.130489		0.580871		-0.630459				***		**
ENSSSCG00000031125		ENSMUSG00000027889		ENSG00000116337	AMPD2	6	0.225216		0.239706		-0.786514						**
ENSSSCG00000023460		ENSMUSG00000046093		ENSG00000116983	HPCAL4	6	0		0		-0.670817						*
ENSSSCG00000010614		ENSMUSG00000046585		ENSG00000120051	CFAP58	6	0		0		-0.826487						**
ENSSSCG00000036317		ENSMUSG00000030403		ENSG00000125753	VASP	6	0.0296523		-0.230746		-0.710175						*
ENSSSCG00000016579		ENSMUSG00000029769		ENSG00000128596	CCDC136	6	0.0854262		-0.13691		-0.849068						**
ENSSSCG00000035052		ENSMUSG00000040680		ENSG00000131650	KREMEN2	6	0		0		-0.641487						*
ENSSSCG00000009523		ENSMUSG00000041625		ENSG00000134864	GGACT	6	0.0328472		-0.101582		-0.758624						**
ENSSSCG00000017036		ENSMUSG00000044707		ENSG00000135083	CCNJL	6	0		0		-0.705991						*
ENSSSCG00000001989		ENSMUSG00000022219		ENSG00000136305	CIDEB	6	0		0		-0.559816						*
ENSSSCG00000004626		ENSMUSG00000058587		ENSG00000138594	TMOD3	6	-0.0889018		0.117912		-1.00723						***
ENSSSCG00000025273		ENSMUSG00000032323		ENSG00000140459	CYP11A1	6	0		0		-0.627762						*
ENSSSCG00000016033		ENSMUSG00000056870		ENSG00000144366	GULP1	6	0.331026		-0.00421769		-0.835496						***
ENSSSCG00000002632		ENSMUSG00000025726		ENSG00000156222	SLC28A1	6	0.302503		0		-0.585515				*		*
ENSSSCG00000036755		ENSMUSG00000046694		ENSG00000158246	TENT5B	6	0.137311		0.0636384		-0.682099						*
ENSSSCG00000021624		ENSMUSG00000041782		ENSG00000159166	LAD1	6	-0.0283289		0		-0.682543						*
ENSSSCG00000021241		ENSMUSG00000014852		ENSG00000160323	ADAMTS13	6	0		0		-0.834671				**		**
ENSSSCG00000011500		ENSMUSG00000030031		ENSG00000163376	KBTBD8	6	0.00985878		-0.165321		-0.822031						**
ENSSSCG00000015799		ENSMUSG00000109764		ENSG00000164344	KLKB1	6	0		0		-0.783674						**
ENSSSCG00000014287		ENSMUSG00000018387		ENSG00000164403	SHROOM1	6	0.31829		0.149922		-0.727541						*
ENSSSCG00000016915		ENSMUSG00000050377		ENSG00000164509	IL31RA	6	0		0		-0.675111						*
ENSSSCG00000016642		ENSMUSG00000048216		ENSG00000164604	GPR85	6	0		0		-0.452487						*
ENSSSCG00000001594		ENSMUSG00000023999		ENSG00000164627	KIF6	6	0		0		-0.940276				*		***
ENSSSCG00000016527		ENSMUSG00000029843		ENSG00000164707	SLC13A4	6	0		0.0432607		-0.850493						**
ENSSSCG00000010980		ENSMUSG00000028441		ENSG00000164972	C9orf24	6	0.029825		0		-0.781026						**
ENSSSCG00000021220		ENSMUSG00000001270		ENSG00000166165	CKB	6	0.211951		-0.403855		-1.01289				*		***
ENSSSCG00000001822		ENSMUSG00000038930		ENSG00000166965	RCCD1	6	0.0691672		0.0433177		-0.825447						**
ENSSSCG00000005901		ENSMUSG00000022546		ENSG00000167701	GPT	6	0.081589		-0.126757		-0.806969						**
ENSSSCG00000025621		ENSMUSG00000044365		ENSG00000168772	CXXC4	6	0		0		-0.829727						**
ENSSSCG00000023848		ENSMUSG00000067879		ENSG00000169085	VXN	6	0		0		-0.589228						**
ENSSSCG00000030877		ENSMUSG00000049176		ENSG00000169933	FRMPD4	6	0		0		-0.680113						*
ENSSSCG00000009023		ENSMUSG00000028078		ENSG00000170390	DCLK2	6	0.347234		0		-0.596706				*		*
ENSSSCG00000027952		ENSMUSG00000022840		ENSG00000173175	ADCY5	6	-0.0861218		-0.0723638		-0.798397						**
ENSSSCG00000040875		ENSMUSG00000049577		ENSG00000179588	ZFPM1	6	0.263885		-0.129117		-0.866039						**
ENSSSCG00000036705		ENSMUSG00000020847		ENSG00000181031	RPH3AL	6	0.105997		0.194072		-0.835129						**
ENSSSCG00000039317		ENSMUSG00000035472		ENSG00000183032	SLC25A21	6	0.26549		0		-0.810142						**
ENSSSCG00000012040		ENSMUSG00000046160		ENSG00000184221	OLIG1	6	0		0		-0.964565						***
ENSSSCG00000030345		ENSMUSG00000034570		ENSG00000185133	INPP5J	6	0.0324773		-0.232056		-0.869938						**
ENSSSCG00000039650		ENSMUSG00000025137		ENSG00000185813	PCYT2	6	0.0444291		-0.175573		-0.892767						***
ENSSSCG00000050518		ENSMUSG00000094035		ENSG00000187942	LDLRAD2	6	0		0		-0.627532						*
ENSSSCG00000011809		ENSMUSG00000047531		ENSG00000198471	RTP2	6	0		0		-0.952494						***
ENSSSCG00000002314		ENSMUSG00000021136		ENSG00000198732	SMOC1	6	0.0523965		-0.0669124		-0.896745						***
ENSSSCG00000018084		ENSMUSG00000064360		ENSG00000198840	MT-ND3	6	0.028095		0.0186727		-0.927577						***
ENSSSCG00000034923		ENSMUSG00000007036		ENSG00000204427	ABHD16A	6	0.202846		0.16726		-0.563111						***
ENSSSCG00000001409		ENSMUSG00000024393		ENSG00000204469	PRRC2A	6	0.181675		-0.249821		-0.953682				*		**
ENSSSCG00000038147		ENSMUSG00000079598		ENSG00000236279	CLEC2L	6	0		0		-0.995937						***
ENSSSCG00000004433		ENSMUSG00000044499		ENSG00000249853	HS3ST5	6	-0.0355432		0.303563		-0.591286						*
ENSSSCG00000003783		ENSMUSG00000053870		ENSG00000254685	FPGT	6	0.0335579		0.067953		-0.744703						**
ENSSSCG00000027022		ENSMUSG00000063651		ENSG00000105427	CNFN	6	0		0		-0.136108						**
ENSSSCG00000017112		ENSMUSG00000021604		ENSG00000113430	IRX4	6	0		0		-0.486501						***
ENSSSCG00000045531		ENSMUSG00000020635		ENSG00000119782	FKBP1B	6	0.169984		-0.0373559		-0.425521						*
ENSSSCG00000025434		ENSMUSG00000028298		ENSG00000135346	CGA	6	0		0		-0.346801						*
ENSSSCG00000025097		ENSMUSG00000085933		ENSG00000143001	TMEM61	6	-0.144774		0		-0.372293						***
ENSSSCG00000006590		ENSMUSG00000056054		ENSG00000143546	S100A8	6	0.232806		0.220374		-0.224396				**
ENSSSCG00000014093		ENSMUSG00000021680		ENSG00000145708	CRHBP	6	0		0		-0.562544						*
ENSSSCG00000009651		ENSMUSG00000015812		ENSG00000147437	GNRH1	6	0		0.0783008		-0.375431						*
ENSSSCG00000031352		ENSMUSG00000028523		ENSG00000152760	DYNLT5	6	0		0		-0.269883						*
ENSSSCG00000003773		ENSMUSG00000039058		ENSG00000154027	AK5	6	0.0467687		0		-0.509708						*
ENSSSCG00000028112		ENSMUSG00000022949		ENSG00000159212	CLIC6	6	0		0		-0.536758						*
ENSSSCG00000040720		ENSMUSG00000042268		ENSG00000174502	SLC26A9	6	0		0		-0.377213						*
ENSSSCG00000008045		ENSMUSG00000045744		ENSG00000182685	BRICD5	6	0		0		-0.567909						*
ENSSSCG00000017915		ENSMUSG00000020830		ENSG00000182853	VMO1	6	0.185909		0		-0.437753						*
ENSSSCG00000035909		ENSMUSG00000075302		ENSG00000204334	ERICH2	6	0		0		-0.596233						**
ENSSSCG00000001507		ENSMUSG00000051390		ENSG00000236104	ZBTB22	6	-0.0952729		-0.0248959		-0.59294						**
ENSSSCG00000008686		ENSMUSG00000070858		ENSG00000243449	C4orf48	6	0.25672		-0.126754		-0.18742						***
ENSSSCG00000002637		ENSMUSG00000031970		ENSG00000003249	DBNDD1	7	0.579569		-0.0198968		0.906551		*				***
ENSSSCG00000031648		ENSMUSG00000027656		ENSG00000064205	CCN5	7	0.355016		0.32156		1.04733						***
ENSSSCG00000012676		ENSMUSG00000036109		ENSG00000076770	MBNL3	7	0		-0.0133991		0.892834						**
ENSSSCG00000023451		ENSMUSG00000037624		ENSG00000082482	KCNK2	7	0.559179		-0.0756582		0.638563		*				*
ENSSSCG00000022679		ENSMUSG00000020953		ENSG00000100473	COCH	7	0		0		0.814795						**
ENSSSCG00000034044		ENSMUSG00000049892		ENSG00000108551	RASD1	7	0.520831		-0.0934304		0.67226						*
ENSSSCG00000015901		ENSMUSG00000026888		ENSG00000115290	GRB14	7	0.395004		-0.0537671		0.891437						**
ENSSSCG00000022447		ENSMUSG00000028128		ENSG00000117525	F3	7	0.576002		-0.153997		0.705602		*				*
ENSSSCG00000010728		ENSMUSG00000030862		ENSG00000121898	CPXM2	7	0.28694		-0.0478481		0.834401						**
ENSSSCG00000015694		ENSMUSG00000036086		ENSG00000121988	ZRANB3	7	0.271938		0.0961799		0.902802						***
ENSSSCG00000010009		ENSMUSG00000049721		ENSG00000128242	GAL3ST1	7	0.207276		0		0.805962						**
ENSSSCG00000026517		ENSMUSG00000032246		ENSG00000129007	CALML4	7	0.556225		-0.102281		1.04178		*				***
ENSSSCG00000017569		ENSMUSG00000039084		ENSG00000136457	CHAD	7	0.503133		0.0552526		0.800751						**
ENSSSCG00000032777		ENSMUSG00000029417		ENSG00000138755	CXCL9	7	0.6466		-0.00282221		0.942682		*				**
ENSSSCG00000039271		ENSMUSG00000025789		ENSG00000140557	ST8SIA2	7	0.858435		0		0		**				**
ENSSSCG00000032673		ENSMUSG00000053985		ENSG00000142065	ZFP14	7	0.346402		-0.120788		0.573847						*
ENSSSCG00000015976		ENSMUSG00000009207		ENSG00000144320	LNPK	7	0.228887		0.212037		0.909756						***
ENSSSCG00000038607		ENSMUSG00000056880		ENSG00000144644	GADL1	7	0.751598		0.0968614		0.949045		*				***
ENSSSCG00000012669		ENSMUSG00000036198		ENSG00000147256	ARHGAP36	7	0.347744		0		0.933142						**
ENSSSCG00000037015		ENSMUSG00000032009		ENSG00000149212	SESN3	7	0.55268		-0.0342496		1.12198						***
ENSSSCG00000014854		ENSMUSG00000035298		ENSG00000149243	KLHL35	7	0		0		0.803035		**				***
ENSSSCG00000008698		ENSMUSG00000029101		ENSG00000159788	RGS12	7	0.225656		-0.0996485		0.9502						***
ENSSSCG00000006912		ENSMUSG00000043410		ENSG00000162669	HFM1	7	0.673841		0		0.568563		*
ENSSSCG00000008664		ENSMUSG00000020607		ENSG00000162981	LRATD1	7	0.753638		0		0.790591		*		*		**
ENSSSCG00000009699		ENSMUSG00000031613		ENSG00000164120	HPGD	7	0.294375		-0.307364		0.689981						*
ENSSSCG00000015049		ENSMUSG00000032268		ENSG00000166682	TMPRSS5	7	0.800626		0		0.761171		**				**
ENSSSCG00000013093		ENSMUSG00000043789		ENSG00000167992	VWCE	7	0		0		0.879268		*				**
ENSSSCG00000038801		ENSMUSG00000040998		ENSG00000168743	NPNT	7	0.640999		0.050133		1.23562		*				***
ENSSSCG00000032474		ENSMUSG00000034855		ENSG00000169245	CXCL10	7	0.449769		-0.195408		0.527092						*
ENSSSCG00000002383		ENSMUSG00000021250		ENSG00000170345	FOS	7	0.279123		-0.00649529		0.761923						*
ENSSSCG00000026680		ENSMUSG00000040896		ENSG00000171385	KCND3	7	0		0		0.891889						***
ENSSSCG00000025085		ENSMUSG00000040037		ENSG00000172260	NEGR1	7	0		-0.163612		0.85714						***
ENSSSCG00000006243		ENSMUSG00000045573		ENSG00000181195	PENK	7	0.459513		0.065847		0.896311						**
ENSSSCG00000002688		ENSMUSG00000034330		ENSG00000197943	PLCG2	7	0.331564		0.24381		0.925962						**
ENSSSCG00000034167		ENSMUSG00000089774		ENSG00000198743	SLC5A3	7	0		0.00588706		0.79471						**
ENSSSCG00000011443		ENSMUSG00000042286		ENSG00000010327	STAB1	7	0.854613		0.00302262		0.285204		**
ENSSSCG00000000687		ENSMUSG00000023274		ENSG00000010610	CD4	7	0.812023		0		0.212118		**
ENSSSCG00000027178		ENSMUSG00000029119		ENSG00000013288	MAN2B2	7	1.1221		0.264656		0.189746		***
ENSSSCG00000000745		ENSMUSG00000035842		ENSG00000013573	DDX11	7	1.15384		0.350183		0.327287		***
ENSSSCG00000002294		ENSMUSG00000021125		ENSG00000081181	ARG2	7	0.914456		-0.161791		0.609459		**				**
ENSSSCG00000000138		ENSMUSG00000005716		ENSG00000100362	PVALB	7	0.753993		-0.0555873		0.599154		*				***
ENSSSCG00000002001		ENSMUSG00000002324		ENSG00000100918	REC8	7	0.95911		0		0.262919		***
ENSSSCG00000021811		ENSMUSG00000030703		ENSG00000102886	GDPD3	7	1.01743		-0.0937998		0.400747		***
ENSSSCG00000003149		ENSMUSG00000023467		ENSG00000104804	TULP2	7	0		0		0.399099		**				*
ENSSSCG00000005465		ENSMUSG00000038578		ENSG00000106868	SUSD1	7	1.15152		0.0266824		0.290022		***
ENSSSCG00000008747		ENSMUSG00000015880		ENSG00000109805	NCAPG	7	0.952817		0		0.313612		***		*
ENSSSCG00000036855		ENSMUSG00000032449		ENSG00000114120	SLC25A36	7	0.75663		-0.424917		0.309561		*		*
ENSSSCG00000039224		ENSMUSG00000032482		ENSG00000114646	CSPG5	7	0.971716		0		0		***
ENSSSCG00000022846		ENSMUSG00000006576		ENSG00000114923	SLC4A3	7	1.01701		-0.182884		0.377784		***
ENSSSCG00000016200		ENSMUSG00000006542		ENSG00000115592	PRKAG3	7	0.918522		-0.0630646		0.455074		***
ENSSSCG00000014336		ENSMUSG00000038418		ENSG00000120738	EGR1	7	1.00166		0.230517		0.859452		***				**
ENSSSCG00000015985		ENSMUSG00000079277		ENSG00000128652	HOXD3	7	1.02601		0.14457		0.451602		***
ENSSSCG00000010334		ENSMUSG00000021795		ENSG00000133661	SFTPD	7	1.07254		0		0		***
ENSSSCG00000000393		ENSMUSG00000005682		ENSG00000135473	PAN2	7	0.930798		0.154836		0.304986		***
ENSSSCG00000017501		ENSMUSG00000038216		ENSG00000141744	PNMT	7	0.78502		-0.0130401		0.198408		*
ENSSSCG00000011461		ENSMUSG00000045776		ENSG00000144771	LRTM1	7	0.738368		-0.408124		0		*		*		***
ENSSSCG00000014038		ENSMUSG00000021495		ENSG00000146067	FAM193B	7	0.970078		-0.0810414		0.134249		***
ENSSSCG00000025126		ENSMUSG00000036560		ENSG00000153902	LGI4	7	0.893705		0.116122		0.155126		***
ENSSSCG00000006035		ENSMUSG00000022309		ENSG00000154188	ANGPT1	7	0.721124		-0.141022		0.367209		*				*
ENSSSCG00000025425		ENSMUSG00000033703		ENSG00000157353	FCSK	7	0.938384		0.00596104		0.230012		***
ENSSSCG00000012347		ENSMUSG00000025270		ENSG00000158578	ALAS2	7	1.07217		0.0645742		0.63571		**				*
ENSSSCG00000006640		ENSMUSG00000028115		ENSG00000163141	BNIPL	7	0.775924		0		0		*
ENSSSCG00000027101		ENSMUSG00000050908		ENSG00000166676	TVP23A	7	0.932257		-0.126076		0		***
ENSSSCG00000026924		ENSMUSG00000004187		ENSG00000167702	KIFC2	7	1.1504		0.162176		0.521645		***
ENSSSCG00000038727		ENSMUSG00000022144		ENSG00000168621	GDNF	7	0.85216		0		0.478993		*				*
ENSSSCG00000040464		ENSMUSG00000059201		ENSG00000174697	LEP	7	0.956444		0.219497		0		**				**
ENSSSCG00000003135		ENSMUSG00000058743		ENSG00000182324	KCNJ14	7	1.02505		0		0.30481		***
ENSSSCG00000017392		ENSMUSG00000044052		ENSG00000184451	CCR10	7	0.892772		0		0.167174		**
ENSSSCG00000022083		ENSMUSG00000058589		ENSG00000185046	ANKS1B	7	1.01602		0		0.686118		**				**
ENSSSCG00000010100		ENSMUSG00000022759		ENSG00000187905	LRRC74B	7	1.14476		0.274912		0		***
ENSSSCG00000026425		ENSMUSG00000036040		ENSG00000197859	ADAMTSL2	7	0.952047		-0.00870528		0.432212		***
ENSSSCG00000040105		ENSMUSG00000006469		ENSG00000198569	SLC34A3	7	0.873025		0		0		**
ENSSSCG00000008590		ENSMUSG00000037336		ENSG00000205639	MFSD2B	7	1.03039		0.498781		0.248806		***		*
ENSSSCG00000010448		ENSMUSG00000024778		ENSG00000026103	FAS	8	-0.437817		0.0719888		-0.781984		*				**
ENSSSCG00000009228		ENSMUSG00000046709		ENSG00000109339	MAPK10	8	0		-0.0897862		-1.0018						***
ENSSSCG00000038535		ENSMUSG00000042082		ENSG00000113273	ARSB	8	-0.578724		0.145453		-1.06983		**				***
ENSSSCG00000014395		ENSMUSG00000024440		ENSG00000113555	PCDH12	8	-0.194836		-0.254598		-1.21007						***
ENSSSCG00000035958		ENSMUSG00000035104		ENSG00000115363	EVA1A	8	-0.367811		0.348339		-0.56786						**
ENSSSCG00000003789		ENSMUSG00000028179		ENSG00000116761	CTH	8	-0.271565		0.164562		-0.854966						**
ENSSSCG00000031118		ENSMUSG00000039621		ENSG00000124126	PREX1	8	-0.42482		0.150627		-0.848317						***
ENSSSCG00000013354		ENSMUSG00000030470		ENSG00000129170	CSRP3	8	-0.891802		0.0418258		-0.725175		**				**
ENSSSCG00000024223		ENSMUSG00000029032		ENSG00000130762	ARHGEF16	8	0		0		-0.768569						**
ENSSSCG00000000146		ENSMUSG00000018830		ENSG00000133392	MYH11	8	-0.69039		0.233772		-0.624116		**				*
ENSSSCG00000011047		ENSMUSG00000050530		ENSG00000148468	FAM171A1	8	-0.288158		0.191285		-0.716871						**
ENSSSCG00000024109		ENSMUSG00000046598		ENSG00000161267	BDH1	8	-0.514546		0.0619615		-1.13697		*				***
ENSSSCG00000035798		ENSMUSG00000036030		ENSG00000166450	PRTG	8	0		0		-0.714516				*		*
ENSSSCG00000020675		ENSMUSG00000039200		ENSG00000166669	ATF7IP2	8	0		0		-1.08956						***
ENSSSCG00000002712		ENSMUSG00000031958		ENSG00000166816	LDHD	8	-0.15058		0.0589596		-0.913121						***
ENSSSCG00000025741		ENSMUSG00000031662		ENSG00000167208	SNX20	8	-0.898822		-0.0369542		-0.791485		**				**
ENSSSCG00000048443		ENSMUSG00000037010		ENSG00000171388	APLN	8	-0.572498		0.00987963		-0.701176		*				*
ENSSSCG00000011318		ENSMUSG00000048521		ENSG00000172215	CXCR6	8	-0.525485		0		-0.72376						*
ENSSSCG00000001788		ENSMUSG00000046027		ENSG00000172345	STARD5	8	-0.323364		0.145125		-0.720947						**
ENSSSCG00000017557		ENSMUSG00000044177		ENSG00000173714	WFIKKN2	8	-0.510491		0.0538819		-0.772644		*				**
ENSSSCG00000040631		ENSMUSG00000015568		ENSG00000175445	LPL	8	-0.207179		-0.0469033		-1.18695						***
ENSSSCG00000038013		ENSMUSG00000043670		ENSG00000176490	DIRAS1	8	-0.446015		0		-0.862582		*		*		**
ENSSSCG00000005723		ENSMUSG00000035513		ENSG00000196358	NTNG2	8	-0.71195		-0.0617448		-0.822844		*				**
ENSSSCG00000026041		ENSMUSG00000071369		ENSG00000197442	MAP3K5	8	-0.309105		0.106865		-0.891023						***
ENSSSCG00000018092		ENSMUSG00000064368		ENSG00000198695	MT-ND6	8	-0.148167		0.331744		-0.886305						***
ENSSSCG00000010007		ENSMUSG00000004748		ENSG00000242114	MTFP1	8	-0.21905		0.0252676		-0.874542						**
ENSSSCG00000036746		ENSMUSG00000020684		ENSG00000270885	RASL10B	8	-0.889856		0		-0.720777		***				**

## Sheet: Sheet3
Expression changes of low-divergence genes in response to obesity in skeletal muscle across human, mouse, and pig.
Ensembl ID					Gene Symbl	Cluster	Shrinkaged log2(Fold change)						Significance level (p < 0.05 *, p < 0.01 **, p < 0.001 ***)
Pig		Mouse		Human			Pig		Mouse		Human		Pig		Mouse		Human
ENSSSCG00000025698		ENSMUSG00000037411		ENSG00000106366	SERPINE1	1	0.428016		0.954858		0.693443				***		*
ENSSSCG00000016047		ENSMUSG00000026100		ENSG00000138379	MSTN	1	0.730841		0.526763		1.18528		*		***		***
ENSSSCG00000015281		ENSMUSG00000041757		ENSG00000143850	PLEKHA6	1	0.428264		0.844113		0.717113				***		*
ENSSSCG00000032094		ENSMUSG00000028031		ENSG00000155011	DKK2	1	0.485912		0.493349		0.874415				**		**
ENSSSCG00000039556		ENSMUSG00000009545		ENSG00000053918	KCNQ1	1	-0.132934		0.381092		0.00692403				*
ENSSSCG00000022896		ENSMUSG00000029121		ENSG00000072832	CRMP1	1	0		0.34459		-0.131233				*
ENSSSCG00000007094		ENSMUSG00000037259		ENSG00000089091	DZANK1	1	0.204809		0.42845		0.323309				*
ENSSSCG00000040931		ENSMUSG00000023393		ENSG00000101194	SLC17A9	1	0.0367381		0.490464		0				**
ENSSSCG00000012137		ENSMUSG00000031377		ENSG00000102010	BMX	1	0.203304		0.39433		-0.0899604				*
ENSSSCG00000003101		ENSMUSG00000004328		ENSG00000124440	HIF3A	1	0.323921		0.53834		0.292308				**
ENSSSCG00000034429		ENSMUSG00000041193		ENSG00000127472	PLA2G5	1	0		0.534067		0				**
ENSSSCG00000017498		ENSMUSG00000061718		ENSG00000131771	PPP1R1B	1	-0.118717		0.437204		0				***
ENSSSCG00000016338		ENSMUSG00000055866		ENSG00000132326	PER2	1	0.555501		0.730397		0.160089		*		***
ENSSSCG00000032241		ENSMUSG00000029816		ENSG00000136235	GPNMB	1	0.0563682		0.462543		-0.025521				**
ENSSSCG00000003573		ENSMUSG00000028862		ENSG00000142733	MAP3K6	1	0.567999		0.664468		0.207289		*		***
ENSSSCG00000015766		ENSMUSG00000039375		ENSG00000150627	WDR17	1	0.346098		0.420897		0				**
ENSSSCG00000013081		ENSMUSG00000035179		ENSG00000162148	PPP1R32	1	0		0.451824		0.273789				**
ENSSSCG00000009194		ENSMUSG00000029919		ENSG00000163106	HPGDS	1	0		0.543945		-0.0282347				**
ENSSSCG00000000760		ENSMUSG00000055003		ENSG00000166159	LRTM2	1	0		0.541252		0				**
ENSSSCG00000010273		ENSMUSG00000020096		ENSG00000166220	TBATA	1	0		0.445705		0				**
ENSSSCG00000006394		ENSMUSG00000026546		ENSG00000213085	CFAP45	1	0		0.377431		0				*
ENSSSCG00000011860		ENSMUSG00000035506		ENSG00000221955	SLC12A8	1	0		0.476303		0				**
ENSSSCG00000014987		ENSMUSG00000049723		ENSG00000262406	MMP12	1	0		0.21745		0				*
ENSSSCG00000012480		ENSMUSG00000031250		ENSG00000000005	TNMD	1	0		-0.0875745		0.235012						*
ENSSSCG00000011748		ENSMUSG00000069072		ENSG00000013293	SLC7A14	1	0		0		0.389688						**
ENSSSCG00000005062		ENSMUSG00000036339		ENSG00000070269	TMEM260	1	0.0667295		0.0844914		0.59965						*
ENSSSCG00000005130		ENSMUSG00000008489		ENSG00000107105	ELAVL2	1	0		0		0.59986						*
ENSSSCG00000004466		ENSMUSG00000038379		ENSG00000112742	TTK	1	0		0		0.461975						**
ENSSSCG00000025410		ENSMUSG00000006179		ENSG00000112812	PRSS16	1	0		0		0.479886						*
ENSSSCG00000002747		ENSMUSG00000031727		ENSG00000118557	PMFBP1	1	0		0		0.361135						*
ENSSSCG00000005214		ENSMUSG00000050957		ENSG00000120210	INSL6	1	0		-0.171346		0.343202						**
ENSSSCG00000026587		ENSMUSG00000026630		ENSG00000123685	BATF3	1	0.118622		-0.166092		0.428722						**
ENSSSCG00000039573		ENSMUSG00000017002		ENSG00000124107	SLPI	1	0.199028		-0.120982		0.560274						*
ENSSSCG00000038384		ENSMUSG00000009876		ENSG00000131055	COX4I2	1	0.0366649		-0.0673242		0.573075						*
ENSSSCG00000031101		ENSMUSG00000047343		ENSG00000139780	METTL21C	1	0.169099		0.0480598		0.577638						*
ENSSSCG00000003619		ENSMUSG00000028789		ENSG00000142920	AZIN2	1	-0.0368052		0.0542222		0.495257						*
ENSSSCG00000039175		ENSMUSG00000036469		ENSG00000145416	MARCHF1	1	0		0.188412		0.58205						*
ENSSSCG00000003442		ENSMUSG00000028589		ENSG00000157330	CFAP107	1	0		0		0.312181						*
ENSSSCG00000006842		ENSMUSG00000049565		ENSG00000162641	AKNAD1	1	0		0		0.444053		*				*
ENSSSCG00000013940		ENSMUSG00000032691		ENSG00000162711	NLRP3	1	-0.0676346		0		0.549788						*
ENSSSCG00000036078		ENSMUSG00000026824		ENSG00000162989	KCNJ3	1	0.114806		0		0.527435						*
ENSSSCG00000004361		ENSMUSG00000056073		ENSG00000164418	GRIK2	1	4.37e-05		0		0.604604						*
ENSSSCG00000004234		ENSMUSG00000019874		ENSG00000164434	FABP7	1	0		0		0.445424						*
ENSSSCG00000033830		ENSMUSG00000041117		ENSG00000169515	CCDC8	1	0.0909667		0.00977391		0.595687						*
ENSSSCG00000006204		ENSMUSG00000025916		ENSG00000178125	PPP1R42	1	0		0		0.114605						**
ENSSSCG00000022986		ENSMUSG00000039578		ENSG00000184305	CCSER1	1	0.0915334		-0.0646913		0.459677						*
ENSSSCG00000037517		ENSMUSG00000032940		ENSG00000185272	RBM11	1	0		0		0.226337						***
ENSSSCG00000031478		ENSMUSG00000052276		ENSG00000188729	OSTN	1	0		-0.0292024		0.550729						*
ENSSSCG00000001503		ENSMUSG00000067370		ENSG00000235863	B3GALT4	1	0.208264		-0.0640671		0.58797						**
ENSSSCG00000000740		ENSMUSG00000079304		ENSG00000283297	TEX52	1	0		0		0.444581						**
ENSSSCG00000029879		ENSMUSG00000032496		ENSG00000012223	LTF	1	0.608455		0.248592		0.147421		*		**
ENSSSCG00000011254		ENSMUSG00000035769		ENSG00000093217	XYLB	1	0.535263		0		0.524931						*
ENSSSCG00000003131		ENSMUSG00000040231		ENSG00000105467	SYNGR4	1	0.611006		0		0		*
ENSSSCG00000016131		ENSMUSG00000025964		ENSG00000114948	ADAM23	1	0.700335		0.161001		0.698906		*				**
ENSSSCG00000003256		ENSMUSG00000078816		ENSG00000126583	PRKCG	1	0.810705		0.352452		0		**				*
ENSSSCG00000038521		ENSMUSG00000027313		ENSG00000128965	CHAC1	1	0.855157		0.299397		0.628689		*				*
ENSSSCG00000032781		ENSMUSG00000054679		ENSG00000154548	SRSF12	1	0.665221		0		0		*
ENSSSCG00000003830		ENSMUSG00000062627		ENSG00000162601	MYSM1	1	0.79471		0.171938		0.54173		**				*
ENSSSCG00000015541		ENSMUSG00000056708		ENSG00000162783	IER5	1	0.762459		0.226801		0.169816		*
ENSSSCG00000008135		ENSMUSG00000038010		ENSG00000163006	CCDC138	1	0.847022		0.164384		0.570704		**				*
ENSSSCG00000030879		ENSMUSG00000024730		ENSG00000166959	MS4A8	1	0.724467		0.115703		0.216916		*
ENSSSCG00000011646		ENSMUSG00000035606		ENSG00000174611	KY	1	0.782179		0.439285		0.343315		*		**
ENSSSCG00000038184		ENSMUSG00000026644		ENSG00000176244	ACBD7	1	0.594978		-0.0189382		0.455145		*
ENSSSCG00000004923		ENSMUSG00000053862		ENSG00000186198	SLC51B	1	0.569789		0		0.297164		*
ENSSSCG00000015937		ENSMUSG00000042155		ENSG00000213160	KLHL23	1	0.716246		0.322751		0.21824		*
ENSSSCG00000027718		ENSMUSG00000079555		ENSG00000214367	HAUS3	1	0.720258		0.293165		0.0984668		*
ENSSSCG00000039792		ENSMUSG00000042200		ENSG00000239704	CDRT4	1	0.568278		0		-0.0555154		*
ENSSSCG00000017413		ENSMUSG00000017832		ENSG00000260325	HSPB9	1	0.504308		-0.0901185		-0.0129219		*
ENSSSCG00000010543		ENSMUSG00000025194		ENSG00000023839	ABCC2	1	0		0		0.632627						*
ENSSSCG00000007490		ENSMUSG00000067578		ENSG00000054803	CBLN4	1	0		0		0.636685		**				*
ENSSSCG00000012484		ENSMUSG00000031255		ENSG00000102362	SYTL4	1	0.138696		0.355415		0.796065						**
ENSSSCG00000035284		ENSMUSG00000040093		ENSG00000104081	BMF	1	0.134559		0.285654		0.697308						*
ENSSSCG00000004750		ENSMUSG00000072980		ENSG00000104147	OIP5	1	0.342689		0		0.823824						**
ENSSSCG00000002921		ENSMUSG00000013921		ENSG00000105270	CLIP3	1	0.023749		0.299321		0.699872						*
ENSSSCG00000010481		ENSMUSG00000067242		ENSG00000108231	LGI1	1	0.316422		-0.00470773		0.665804						*
ENSSSCG00000012880		ENSMUSG00000024900		ENSG00000110090	CPT1A	1	0.2337		0.202813		0.796613						**
ENSSSCG00000011766		ENSMUSG00000027674		ENSG00000114757	PEX5L	1	0		0		0.651787						*
ENSSSCG00000034919		ENSMUSG00000058624		ENSG00000119125	GDA	1	0		0.0131654		0.669915						*
ENSSSCG00000039548		ENSMUSG00000028036		ENSG00000122420	PTGFR	1	0.0210395		0.366243		0.636473						*
ENSSSCG00000035379		ENSMUSG00000067149		ENSG00000132465	JCHAIN	1	0.178707		0.168221		0.662388						**
ENSSSCG00000000299		ENSMUSG00000034833		ENSG00000135426	TESPA1	1	0		0		0.579766						*
ENSSSCG00000015355		ENSMUSG00000036095		ENSG00000136267	DGKB	1	0		0		0.577082						*
ENSSSCG00000006940		ENSMUSG00000028195		ENSG00000142871	CCN1	1	0.291341		0.413914		0.787072				*		**
ENSSSCG00000037669		ENSMUSG00000031506		ENSG00000143851	PTPN7	1	0		0		0.568544						*
ENSSSCG00000015136		ENSMUSG00000032020		ENSG00000154127	UBASH3B	1	0.121494		0.0610787		0.65072						*
ENSSSCG00000027467		ENSMUSG00000037784		ENSG00000158163	DZIP1L	1	0.201399		0.184578		0.568662						*
ENSSSCG00000027768		ENSMUSG00000050822		ENSG00000164638	SLC29A4	1	0		0		0.592617						*
ENSSSCG00000017602		ENSMUSG00000020546		ENSG00000166263	STXBP4	1	0.477749		0.148207		0.839759						**
ENSSSCG00000017144		ENSMUSG00000025582		ENSG00000171246	NPTX1	1	0.304786		0		0.616574						*
ENSSSCG00000014072		ENSMUSG00000041773		ENSG00000171617	ENC1	1	0		0.269558		0.671983						*
ENSSSCG00000010352		ENSMUSG00000041078		ENSG00000182771	GRID1	1	0		0		0.620337						*
ENSSSCG00000030706		ENSMUSG00000078235		ENSG00000183114	FAM43B	1	0.216634		0		0.598204						*
ENSSSCG00000037449		ENSMUSG00000014599		ENSG00000184371	CSF1	1	0.355903		0.1158		0.715444						*
ENSSSCG00000037539		ENSMUSG00000029093		ENSG00000184985	SORCS2	1	0.433634		0.107331		0.809631						**
ENSSSCG00000004012		ENSMUSG00000023885		ENSG00000186340	THBS2	1	0.48119		0.349241		0.655292				*		*
ENSSSCG00000011812		ENSMUSG00000048399		ENSG00000188001	TPRG1	1	0.475356		0		0.634707						*
ENSSSCG00000040603		ENSMUSG00000042743		ENSG00000197860	SGTB	1	0.263419		0.145736		0.750933						**
ENSSSCG00000015022		ENSMUSG00000060594		ENSG00000204381	LAYN	1	0.111459		0.136977		0.706555						*
ENSSSCG00000030361		ENSMUSG00000029053		ENSG00000067606	PRKCZ	2	-0.036639		-0.383254		-0.60483				*		***
ENSSSCG00000039009		ENSMUSG00000039126		ENSG00000106772	PRUNE2	2	-0.0700471		-0.457576		-0.265256				*
ENSSSCG00000001595		ENSMUSG00000040260		ENSG00000146122	DAAM2	2	-0.0559339		-0.174366		-0.622838						*
ENSSSCG00000005618		ENSMUSG00000038987		ENSG00000160401	CFAP157	2	0		-0.348152		-0.596257				*		*
ENSSSCG00000009152		ENSMUSG00000050931		ENSG00000164023	SGMS2	2	0.0344466		-0.484583		-0.365955				*
ENSSSCG00000005233		ENSMUSG00000048138		ENSG00000173253	DMRT2	2	-0.0463154		-0.182776		-0.561178						*
ENSSSCG00000032086		ENSMUSG00000030443		ENSG00000198440	ZNF583	2	0.0693751		-0.385001		-0.450197				*
ENSSSCG00000009755		ENSMUSG00000029482		ENSG00000081760	AACS	2	-0.578008		-0.518338		-0.593575		**		***		*
ENSSSCG00000023520		ENSMUSG00000024713		ENSG00000099139	PCSK5	2	-0.294156		-0.147357		-0.55399						*
ENSSSCG00000000253		ENSMUSG00000023043		ENSG00000111057	KRT18	2	-0.341936		-0.386116		-0.360528				**
ENSSSCG00000015662		ENSMUSG00000026405		ENSG00000123838	C4BPA	2	-0.346014		0		-0.555495						**
ENSSSCG00000039651		ENSMUSG00000028976		ENSG00000142583	SLC2A5	2	-0.348127		-0.316268		-0.601114				***		***
ENSSSCG00000016365		ENSMUSG00000034212		ENSG00000144504	ANKMY1	2	0		0		-0.668739						*
ENSSSCG00000033191		ENSMUSG00000031872		ENSG00000166546	BEAN1	2	0		0		-0.325636						*
ENSSSCG00000021436		ENSMUSG00000029027		ENSG00000169598	DFFB	2	-0.327289		-0.128651		-0.58825						*
ENSSSCG00000036954		ENSMUSG00000049670		ENSG00000171160	MORN4	2	-0.320255		-0.130944		-0.628575						*
ENSSSCG00000035760		ENSMUSG00000037962		ENSG00000178882	RFLNA	2	-0.40059		0		-0.689918						*
ENSSSCG00000006413		ENSMUSG00000005339		ENSG00000179639	FCER1A	2	-0.135058		0		-0.673906						*
ENSSSCG00000022301		ENSMUSG00000031490		ENSG00000187840	EIF4EBP1	2	-0.519104		-0.329167		-0.896447		**				***
ENSSSCG00000018047		ENSMUSG00000042377		ENSG00000188522	FAM83G	2	-0.414451		-0.195343		-0.579674						*
ENSSSCG00000010201		ENSMUSG00000030134		ENSG00000198915	RASGEF1A	2	0		0		-0.716493						*
ENSSSCG00000032710		ENSMUSG00000018983		ENSG00000007968	E2F2	2	0		-0.618173		0				**
ENSSSCG00000017421		ENSMUSG00000020917		ENSG00000131473	ACLY	2	-0.132623		-0.489732		0.19258				***
ENSSSCG00000039522		ENSMUSG00000062760		ENSG00000138944	SHISAL1	2	0		-0.47882		0				*
ENSSSCG00000003702		ENSMUSG00000005836		ENSG00000141448	GATA6	2	-0.32631		-0.388591		0				*
ENSSSCG00000017508		ENSMUSG00000017400		ENSG00000141750	STAC2	2	-0.308866		-0.338521		0				*
ENSSSCG00000022306		ENSMUSG00000022236		ENSG00000145491	ROPN1L	2	-0.544092		-0.344008		0		*		*
ENSSSCG00000014066		ENSMUSG00000052485		ENSG00000157111	TMEM171	2	0		-0.418012		0				***
ENSSSCG00000011326		ENSMUSG00000032492		ENSG00000160801	PTH1R	2	-0.105295		-0.706974		-0.0866152				***
ENSSSCG00000040843		ENSMUSG00000039956		ENSG00000170262	MRAP	2	0		-0.401281		0				**
ENSSSCG00000008171		ENSMUSG00000026077		ENSG00000170485	NPAS2	2	-0.402544		-0.626053		-0.209851		*		***
ENSSSCG00000024428		ENSMUSG00000029205		ENSG00000174343	CHRNA9	2	-0.670475		0		0		*		**
ENSSSCG00000017307		ENSMUSG00000061086		ENSG00000198336	MYL4	2	0		-0.488608		-0.0609004				***

## Sheet: ReadMe
S4 Table: Cross-species analysis of gene expression responses to obesity and functional annotation of divergent genes. This table summarizes the expression changes of selected genes in response to obesity across human, mouse, and pig skeletal muscle. Genes exhibiting highly divergent responses among species were further annotated with known biological functions and literature-based expression cha…
Sheet1: Expression changes of high-divergence genes in response to obesity in skeletal muscle across human, mouse, and pig.
Sheet2: Expression changes of medium-divergence genes in response to obesity in skeletal muscle across human, mouse, and pig.
Sheet3: Expression changes of low-divergence genes in response to obesity in skeletal muscle across human, mouse, and pig.
